# Supplementary material for: 3,5-Dichloro-6-methyl­pyridin-2-amine
Source: Acta Crystallogr Sect E Struct Rep Online. 2008 Dec 13;65(Pt 1):o97. doi: 10.1107/S1600536808041366 (PMC2968004; doi:10.1107/S1600536808041366)
Supplement: Supplementary file 2 [file e-65-00o97-Isup2.hkl]

# 
# h,k,l, Fc-squared, Fo-squared, sigma(Fo-squared) and status flag 
# 
data_I
_shelx_title ' spgam473m (fs22m) in P2(1)/n    100K' 
_shelx_refln_list_code          4 
_shelx_F_calc_maximum      155.06 
_exptl_crystal_F_000       360.00 
_reflns_d_resolution_high  0.5838 
 
loop_ 
 _symmetry_equiv_pos_as_xyz 
 'x, y, z' 
 '-x+1/2, y+1/2, -z+1/2' 
 '-x, -y, -z' 
 'x-1/2, -y-1/2, z-1/2' 
 
_cell_length_a    12.7670 
_cell_length_b     3.8037 
_cell_length_c    15.4129 
_cell_angle_alpha  90.000 
_cell_angle_beta  104.990 
_cell_angle_gamma  90.000 
 
_shelx_F_squared_multiplier     1.000 
 
loop_ 
 _refln_index_h 
 _refln_index_k 
 _refln_index_l 
 _refln_F_squared_calc 
 _refln_F_squared_meas 
 _refln_F_squared_sigma 
 _refln_observed_status 
   2   0   0     5567.79     4381.81     56.11 o 
   4   0   0    24044.73    13943.00    310.51 o 
   6   0   0     2061.85     2275.93     20.77 o 
   8   0   0     1564.80     1554.14     13.23 o 
  10   0   0        2.59       13.69      0.67 o 
  12   0   0      763.58      699.22      8.83 o 
  14   0   0       24.82       21.79      1.16 o 
  16   0   0       32.51       33.66      1.45 o 
  18   0   0        1.87        1.65      1.35 o 
  20   0   0       42.77       46.28      2.76 o 
   1   1   0      449.62      475.37      3.04 o 
   2   1   0      237.22      283.37      1.85 o 
   3   1   0        2.21        3.00      0.14 o 
   4   1   0     1067.68     1103.19      7.05 o 
   5   1   0     1598.51     1692.85     10.13 o 
   6   1   0       23.75       21.85      0.36 o 
   7   1   0        2.65        3.77      0.35 o 
   8   1   0     1302.35     1327.59      7.55 o 
   9   1   0      674.17      716.17      4.89 o 
  10   1   0      103.46      105.09      1.23 o 
  11   1   0      170.92      148.84      1.49 o 
  12   1   0      634.44      655.11      5.40 o 
  13   1   0      834.84      809.42      7.44 o 
  14   1   0      139.63      143.54      2.18 o 
  15   1   0       67.09       67.01      1.54 o 
  16   1   0      168.40      171.71      3.13 o 
  17   1   0      608.27      615.36      9.08 o 
  18   1   0       36.37       41.73      1.76 o 
  19   1   0       17.40       16.97      1.88 o 
  20   1   0       44.35       48.80      2.26 o 
   0   2   0       16.73       20.62      0.71 o 
   1   2   0     2031.61     1991.89     15.12 o 
   2   2   0       73.51       75.44      0.89 o 
   3   2   0     1397.25     1359.17      8.82 o 
   4   2   0        1.74        0.73      0.16 o 
   5   2   0     1041.50     1032.31      6.18 o 
   6   2   0      330.69      328.57      2.29 o 
   7   2   0      513.82      518.86      4.03 o 
   8   2   0       58.21       59.45      1.06 o 
   9   2   0      217.87      221.33      2.37 o 
  10   2   0      147.30      146.57      1.95 o 
  11   2   0      161.76      165.07      2.30 o 
  12   2   0       44.55       46.99      1.19 o 
  13   2   0        1.14        1.84      0.48 o 
  14   2   0       78.33       72.84      1.57 o 
  15   2   0       30.91       32.15      1.64 o 
  16   2   0       14.33       11.70      1.28 o 
  17   2   0       50.32       48.38      2.58 o 
  18   2   0       95.82       98.63      3.75 o 
  19   2   0        9.97        9.34      1.54 o 
  20   2   0       78.61       72.30      3.47 o 
   1   3   0       47.34       52.89      0.95 o 
   2   3   0      892.44      896.32      8.03 o 
   3   3   0      421.34      448.59      3.92 o 
   4   3   0       42.88       42.52      0.74 o 
   5   3   0      129.30      132.38      1.75 o 
   6   3   0      547.70      551.53      5.02 o 
   7   3   0      459.72      473.22      4.93 o 
   8   3   0       26.95       29.04      1.19 o 
   9   3   0      836.47      832.06      7.73 o 
  10   3   0      146.14      146.50      2.40 o 
  11   3   0        2.14        1.60      0.45 o 
  12   3   0       42.43       41.58      1.63 o 
  13   3   0      373.95      384.39      5.91 o 
  14   3   0       13.33       14.81      1.06 o 
  15   3   0       19.46       20.10      1.37 o 
  16   3   0       57.57       56.22      2.11 o 
  17   3   0       67.51       65.04      3.35 o 
  18   3   0        0.05        0.81      1.63 o 
   0   4   0      301.30      310.02      6.25 o 
   1   4   0       44.98       46.79      1.67 o 
   2   4   0      154.87      161.78      2.36 o 
   3   4   0      102.15      109.46      1.93 o 
   4   4   0     1110.68     1128.77     10.74 o 
   5   4   0       74.02       76.37      1.49 o 
   6   4   0       22.90       23.24      0.92 o 
   7   4   0      463.68      472.91      5.38 o 
   8   4   0     1021.80     1030.63      9.91 o 
   9   4   0        1.66        2.43      0.58 o 
  10   4   0      135.80      130.71      2.83 o 
  11   4   0      364.69      355.86      5.56 o 
  12   4   0       36.38       38.56      1.68 o 
  13   4   0        3.91        2.21      0.74 o 
  14   4   0        2.07        1.18      0.85 o 
  15   4   0      177.23      174.90      3.93 o 
  16   4   0        0.08        0.84      0.86 o 
   1   5   0      163.45      169.22      8.40 o 
   2   5   0       85.50       88.40      2.74 o 
   3   5   0      174.69      177.74      3.39 o 
   4   5   0       19.03       18.08      1.05 o 
   5   5   0       43.06       46.32      1.32 o 
   6   5   0       43.56       40.93      1.35 o 
   7   5   0       10.58        9.27      1.15 o 
   8   5   0       34.88       33.77      1.41 o 
   9   5   0       87.59       90.70      2.34 o 
  10   5   0       17.79       16.68      1.20 o 
  11   5   0        7.15        5.51      0.89 o 
  12   5   0       48.18       47.61      1.95 o 
  13   5   0       21.81       18.50      1.44 o 
   2   6   0       11.74       12.27      1.97 o 
   3   6   0        8.84        6.67      1.06 o 
   4   6   0        0.23        1.11      0.83 o 
   5   6   0        6.55        5.72      1.19 o 
   6   6   0       55.98       59.42      1.61 o 
   7   6   0       24.38       26.55      1.50 o 
   8   6   0        4.56        2.96      0.96 o 
 -21   0   1       66.36       69.88      4.09 o 
 -19   0   1      490.08      519.91     11.34 o 
 -17   0   1        0.13       -0.10      0.53 o 
 -15   0   1      545.48      551.85      8.99 o 
 -13   0   1       23.27       18.23      0.95 o 
 -11   0   1      402.06      418.86      5.30 o 
  -9   0   1       14.13       12.74      0.50 o 
  -7   0   1      641.90      654.37      5.65 o 
  -5   0   1      455.81      488.11      4.21 o 
  -3   0   1       16.64       20.40      0.52 o 
   1   0   1      897.34      873.83      9.55 o 
   3   0   1     1124.81     1170.28     10.09 o 
   5   0   1      602.59      504.71      3.96 o 
   7   0   1     1057.17      961.85      8.39 o 
   9   0   1      625.01      589.18      6.72 o 
  11   0   1     1998.11     1809.67     20.55 o 
  13   0   1        8.48        5.18      0.65 o 
  15   0   1      865.32      879.85     16.46 o 
  17   0   1      382.80      388.45      7.67 o 
  19   0   1        0.07       -0.17      1.00 o 
 -21   1   1       10.72        5.92      2.28 o 
 -20   1   1        0.02        1.18      0.90 o 
 -19   1   1       43.24       42.38      2.19 o 
 -18   1   1        3.46        3.28      0.99 o 
 -17   1   1      287.20      291.36      4.78 o 
 -16   1   1      120.73      127.99      2.61 o 
 -15   1   1      109.27      117.69      2.11 o 
 -14   1   1       83.68       86.47      1.61 o 
 -13   1   1      306.19      285.51      3.25 o 
 -12   1   1      196.33      195.69      2.06 o 
 -11   1   1      946.74      875.10      5.80 o 
 -10   1   1      364.77      358.30      2.75 o 
  -9   1   1        3.64        2.82      0.22 o 
  -8   1   1      321.77      322.28      2.40 o 
  -7   1   1      938.17      850.84      4.96 o 
  -6   1   1     1209.65     1212.98      7.30 o 
  -5   1   1      178.74      196.67      1.68 o 
  -4   1   1      124.59      121.44      0.96 o 
  -3   1   1     2033.97     1999.33     12.45 o 
  -2   1   1     2562.70     2633.99     16.68 o 
  -1   1   1      808.18      932.68      6.21 o 
   0   1   1     1523.38     1650.88     11.65 o 
   1   1   1     5814.51     5584.22     35.51 o 
   2   1   1        8.54        7.30      0.19 o 
   3   1   1      741.92      720.38      4.38 o 
   4   1   1      101.17      114.25      1.03 o 
   5   1   1      456.19      506.37      3.59 o 
   6   1   1       19.92       27.92      0.44 o 
   7   1   1      411.25      442.40      2.61 o 
   8   1   1       59.77       70.71      0.76 o 
   9   1   1      151.32      143.99      1.42 o 
  10   1   1        5.37        3.31      0.31 o 
  11   1   1       78.56       66.74      0.93 o 
  12   1   1        1.86        1.24      0.33 o 
  13   1   1       21.95       27.01      0.86 o 
  14   1   1       63.77       61.60      1.69 o 
  15   1   1      182.67      191.53      3.01 o 
  16   1   1        8.56        8.86      0.97 o 
  17   1   1        8.26        5.99      1.07 o 
  18   1   1       73.57       73.80      4.49 o 
  19   1   1       44.12       42.51      6.74 o 
  20   1   1       37.00       37.39      2.08 o 
 -20   2   1      121.30      112.67      4.29 o 
 -19   2   1        3.16        4.39      1.26 o 
 -18   2   1        0.04        1.54      0.99 o 
 -17   2   1        6.22        6.22      1.12 o 
 -16   2   1      292.42      291.46      5.83 o 
 -15   2   1      151.52      159.55      3.58 o 
 -14   2   1       48.86       49.72      1.30 o 
 -13   2   1       70.29       72.26      1.76 o 
 -12   2   1      259.67      253.71      3.22 o 
 -11   2   1      302.93      282.34      3.18 o 
 -10   2   1       75.94       72.55      1.45 o 
  -9   2   1     1096.94     1069.48      8.73 o 
  -8   2   1       72.52       75.81      1.24 o 
  -7   2   1       92.96      100.56      1.20 o 
  -6   2   1        1.71        3.48      0.20 o 
  -5   2   1      565.63      567.69      3.72 o 
  -4   2   1        2.24        1.53      0.18 o 
  -3   2   1      463.53      470.68      3.25 o 
  -2   2   1      282.90      301.75      2.37 o 
  -1   2   1       23.49       11.66      0.33 o 
   0   2   1       20.93       15.82      0.26 o 
   1   2   1       65.51       42.52      0.59 o 
   2   2   1      997.26      978.23      6.27 o 
   3   2   1      158.28      159.38      1.32 o 
   4   2   1        1.24       -0.05      0.12 o 
   5   2   1      275.99      275.17      1.90 o 
   6   2   1     1509.63     1483.77      8.95 o 
   7   2   1        0.01        0.87      0.42 o 
   8   2   1       43.60       40.65      0.90 o 
   9   2   1       90.53       86.99      1.32 o 
  10   2   1      989.23      964.97      7.74 o 
  11   2   1       27.80       29.94      1.01 o 
  12   2   1      121.35      120.35      2.09 o 
  13   2   1        0.01        0.10      0.39 o 
  14   2   1      330.98      338.39      4.28 o 
  15   2   1        2.25        2.68      0.77 o 
  16   2   1       90.99       86.70      2.87 o 
  17   2   1        1.44        1.12      0.97 o 
  18   2   1       64.24       59.65      3.05 o 
  19   2   1        1.98        1.32      0.90 o 
 -18   3   1        0.02        0.32      1.23 o 
 -17   3   1       44.30       44.23      2.85 o 
 -16   3   1       22.42       23.22      1.86 o 
 -15   3   1        0.57       -0.17      0.54 o 
 -14   3   1       10.44        8.73      0.82 o 
 -13   3   1       11.04        9.43      0.91 o 
 -12   3   1      169.93      167.95      2.79 o 
 -11   3   1        5.08        4.40      0.58 o 
 -10   3   1      381.77      374.67      4.73 o 
  -9   3   1      129.60      130.86      2.26 o 
  -8   3   1       53.20       52.84      1.23 o 
  -7   3   1      198.75      198.04      2.57 o 
  -6   3   1      773.77      764.11      6.61 o 
  -5   3   1       99.03      106.38      1.50 o 
  -4   3   1        4.52        5.80      0.28 o 
  -3   3   1      447.98      472.08      3.83 o 
  -2   3   1      608.24      586.53      5.55 o 
  -1   3   1       19.46       19.01      0.49 o 
   0   3   1        0.76        0.46      0.27 o 
   1   3   1      132.21      128.66      1.87 o 
   2   3   1     1251.44     1291.85      9.45 o 
   3   3   1      318.21      332.09      2.85 o 
   4   3   1      543.12      557.54      4.73 o 
   5   3   1      392.14      399.97      3.99 o 
   6   3   1      208.70      212.66      2.47 o 
   7   3   1      271.81      266.46      3.06 o 
   8   3   1     1009.51     1009.76      8.62 o 
   9   3   1      598.37      594.09      5.89 o 
  10   3   1      296.00      286.60      3.51 o 
  11   3   1        3.71        1.90      0.52 o 
  12   3   1      101.13      101.43      2.36 o 
  13   3   1      126.73      124.78      2.91 o 
  14   3   1      286.95      294.26      4.51 o 
  15   3   1        1.08        0.88      0.64 o 
  16   3   1        0.09        0.01      0.71 o 
  17   3   1       14.47       12.21      1.85 o 
  18   3   1      103.99      108.41      4.42 o 
 -16   4   1        0.88        0.19      0.80 o 
 -15   4   1      118.92      120.33      3.19 o 
 -14   4   1      105.80      107.83      2.92 o 
 -13   4   1        0.01       -0.49      0.61 o 
 -12   4   1       68.20       66.60      2.12 o 
 -11   4   1      133.06      122.59      3.03 o 
 -10   4   1      125.96      127.44      3.13 o 
  -9   4   1       21.43       19.24      1.01 o 
  -8   4   1      272.86      279.69      4.19 o 
  -7   4   1        0.36        0.37      0.35 o 
  -6   4   1       54.14       51.79      1.67 o 
  -5   4   1       36.72       36.21      0.98 o 
  -4   4   1      480.55      491.05      5.89 o 
  -3   4   1       10.37       11.07      1.25 o 
  -2   4   1        0.64        0.87      0.36 o 
  -1   4   1      111.02      113.65      2.36 o 
   0   4   1      607.10      619.64      8.91 o 
   1   4   1       38.52       39.09      1.09 o 
   2   4   1       88.85       93.07      1.64 o 
   3   4   1      175.08      180.12      2.90 o 
   4   4   1      403.02      399.92      4.72 o 
   5   4   1       81.34       80.22      1.54 o 
   6   4   1      355.07      356.69      4.02 o 
   7   4   1      368.63      373.49      4.31 o 
   8   4   1       25.58       24.74      1.40 o 
   9   4   1        4.56        4.38      0.67 o 
  10   4   1      258.95      254.58      4.34 o 
  11   4   1       46.27       47.45      2.28 o 
  12   4   1       51.57       52.22      2.22 o 
  13   4   1        0.04        0.10      0.59 o 
  14   4   1       19.74       19.97      1.46 o 
  15   4   1        1.24        0.63      0.80 o 
  16   4   1       49.72       52.03      2.26 o 
 -13   5   1       26.17       25.22      1.58 o 
 -12   5   1       16.84       15.42      1.29 o 
 -11   5   1       13.99       13.13      1.15 o 
 -10   5   1       11.94        9.83      0.99 o 
  -9   5   1       63.63       61.02      2.18 o 
  -8   5   1        3.93        4.58      0.70 o 
  -7   5   1      279.78      273.02      4.24 o 
  -6   5   1        0.16       -0.05      0.45 o 
  -5   5   1       16.14       16.01      0.84 o 
  -4   5   1        3.42        2.71      0.80 o 
  -3   5   1      223.16      215.98      3.92 o 
  -2   5   1       23.43       22.28      3.61 o 
  -1   5   1      158.62      160.11      8.15 o 
   0   5   1      147.62      154.73      4.56 o 
   1   5   1        1.11        1.80      1.15 o 
   2   5   1        0.00       -0.78      0.51 o 
   3   5   1       10.04       10.07      0.73 o 
   4   5   1      164.42      170.27      2.79 o 
   5   5   1        0.30        0.97      0.69 o 
   6   5   1        1.16        0.35      0.48 o 
   7   5   1        1.64        0.44      0.55 o 
   8   5   1      107.96      112.54      2.56 o 
   9   5   1       10.39        7.98      0.92 o 
  10   5   1        1.19        0.89      0.63 o 
  11   5   1        8.37        7.78      0.99 o 
  12   5   1      121.17      127.56      3.18 o 
  13   5   1        8.05        5.11      0.97 o 
  -8   6   1       62.67       61.72      1.89 o 
  -7   6   1       15.53       13.16      0.94 o 
  -6   6   1        1.69        1.31      0.53 o 
  -5   6   1      170.12      173.02      4.63 o 
  -4   6   1       50.36       55.83      3.08 o 
  -3   6   1        2.13        2.10      1.04 o 
  -2   6   1        0.45       -0.03      0.69 o 
   2   6   1        4.35        4.72      0.97 o 
   3   6   1       24.13       26.56      2.13 o 
   4   6   1        4.67        3.67      1.03 o 
   5   6   1       58.26       58.53      2.16 o 
   6   6   1        3.66        3.20      0.60 o 
   7   6   1        0.07        0.81      0.58 o 
 -20   0   2       12.15        9.26      1.54 o 
 -18   0   2      170.09      169.42      4.66 o 
 -16   0   2      144.17      140.15      3.03 o 
 -14   0   2      647.79      669.20     12.15 o 
 -12   0   2      505.08      530.69      6.94 o 
 -10   0   2     1786.05     1845.16     16.68 o 
  -8   0   2     2179.08     2315.41     18.59 o 
  -6   0   2     1069.61     1143.53     10.13 o 
  -4   0   2     2919.94     2974.79     33.07 o 
  -2   0   2      279.85      286.56      5.90 o 
   0   0   2     2385.72     2219.45     47.61 o 
   2   0   2     1013.64      982.82      9.45 o 
   4   0   2     1280.18     1346.92     11.25 o 
   6   0   2      419.57      475.17      3.88 o 
   8   0   2      472.25      485.81      4.28 o 
  10   0   2      135.62       98.87      1.90 o 
  12   0   2     2247.28     2106.68     23.84 o 
  14   0   2        8.37        6.82      0.90 o 
  16   0   2     1511.70     1583.25     45.07 o 
  18   0   2      239.69      248.14      6.69 o 
  20   0   2      189.77      204.54      7.39 o 
 -21   1   2       18.50       18.41      2.98 o 
 -20   1   2        5.78        4.56      0.93 o 
 -19   1   2       12.35       11.95      1.18 o 
 -18   1   2      154.04      151.58      3.67 o 
 -17   1   2        0.15        0.64      0.60 o 
 -16   1   2        8.29        6.79      0.64 o 
 -15   1   2      101.42      105.09      1.97 o 
 -14   1   2      118.75      118.88      2.46 o 
 -13   1   2       37.31       30.96      0.90 o 
 -12   1   2        0.33        0.66      0.24 o 
 -11   1   2      331.06      304.25      2.52 o 
 -10   1   2       23.22       19.08      0.51 o 
  -9   1   2       44.29       53.37      0.79 o 
  -8   1   2        7.98        7.46      0.30 o 
  -7   1   2       10.63        5.84      0.24 o 
  -6   1   2      579.25      582.36      3.53 o 
  -5   1   2     2630.55     2735.63     15.57 o 
  -4   1   2     1691.28     1620.50     10.17 o 
  -3   1   2      328.83      317.70      2.63 o 
  -2   1   2     3265.49     3255.84     20.70 o 
  -1   1   2    14666.66    12014.26     99.19 o 
   0   1   2    11088.25     9681.39     85.02 o 
   1   1   2     4230.49     4176.54     25.58 o 
   2   1   2      342.90      340.67      2.23 o 
   3   1   2     5211.09     4969.34     28.05 o 
   4   1   2     5098.17     5014.06     27.78 o 
   5   1   2      866.71      925.33      5.20 o 
   6   1   2        2.62        5.95      0.22 o 
   7   1   2     1484.95     1488.50      7.90 o 
   8   1   2     1287.05     1318.64      7.49 o 
   9   1   2      183.73      202.06      1.72 o 
  10   1   2        4.82        1.82      0.22 o 
  11   1   2      449.50      453.73      3.46 o 
  12   1   2      639.26      631.47      5.10 o 
  13   1   2       34.25       35.75      1.00 o 
  14   1   2       41.56       39.12      1.23 o 
  15   1   2       40.16       41.05      1.29 o 
  16   1   2       98.81       96.19      3.39 o 
  17   1   2       37.54       33.84      1.85 o 
  18   1   2      112.70      121.09      4.64 o 
  19   1   2       43.52       43.65      2.15 o 
  20   1   2       29.38       36.70      4.89 o 
 -20   2   2        0.34       -1.20      1.85 o 
 -19   2   2       22.28       22.15      1.81 o 
 -18   2   2       56.57       56.41      2.81 o 
 -17   2   2      295.21      301.78      6.11 o 
 -16   2   2      227.28      232.57      5.01 o 
 -15   2   2       98.95       94.93      2.41 o 
 -14   2   2       31.98       36.70      1.09 o 
 -13   2   2     1237.49     1235.27     10.99 o 
 -12   2   2       97.76       84.44      1.62 o 
 -11   2   2      153.80      154.62      2.36 o 
 -10   2   2      218.69      210.82      2.46 o 
  -9   2   2     3280.97     3177.09     23.92 o 
  -8   2   2      251.39      259.35      2.88 o 
  -7   2   2        5.52        9.24      0.51 o 
  -6   2   2      106.34      112.91      1.08 o 
  -5   2   2     5088.01     5075.44     29.08 o 
  -4   2   2      236.98      243.60      1.81 o 
  -3   2   2      133.72      153.13      1.40 o 
  -2   2   2      554.32      608.93      4.36 o 
  -1   2   2     3319.78     3381.50     21.73 o 
   0   2   2      126.57      128.73      1.19 o 
   1   2   2       82.79      108.44      1.09 o 
   2   2   2      694.26      751.41      5.03 o 
   3   2   2      359.40      383.18      2.46 o 
   4   2   2       38.40       35.30      0.42 o 
   5   2   2        2.11        4.29      0.21 o 
   6   2   2      718.51      731.10      4.69 o 
   7   2   2       39.79       46.29      0.77 o 
   8   2   2       62.88       64.50      0.97 o 
   9   2   2       48.33       50.26      0.90 o 
  10   2   2       98.18       97.81      1.52 o 
  11   2   2      239.52      243.25      3.02 o 
  12   2   2       33.72       33.56      1.13 o 
  13   2   2      147.17      149.26      2.30 o 
  14   2   2        3.01        2.29      0.61 o 
  15   2   2      187.66      190.98      3.83 o 
  16   2   2        6.91        6.64      0.92 o 
  17   2   2      127.77      132.58      3.67 o 
  18   2   2        0.69        1.48      0.87 o 
  19   2   2       60.10       61.85      3.11 o 
 -19   3   2        0.00       -0.35      1.33 o 
 -18   3   2       88.62       88.01      3.95 o 
 -17   3   2      107.33      110.64      5.75 o 
 -16   3   2       37.19       35.73      1.52 o 
 -15   3   2       55.24       52.50      1.76 o 
 -14   3   2       68.10       66.54      2.72 o 
 -13   3   2       59.67       57.94      1.79 o 
 -12   3   2      171.38      175.32      2.86 o 
 -11   3   2      375.38      362.20      4.75 o 
 -10   3   2        9.21        8.04      0.69 o 
  -9   3   2      185.77      183.65      2.79 o 
  -8   3   2      896.32      884.89      9.02 o 
  -7   3   2      120.20      117.54      1.93 o 
  -6   3   2       67.25       67.60      1.11 o 
  -5   3   2      558.23      576.16      5.04 o 
  -4   3   2     1118.85     1132.07      7.86 o 
  -3   3   2        3.01        2.57      0.40 o 
  -2   3   2       53.21       56.37      0.68 o 
  -1   3   2      686.02      675.82      5.50 o 
   0   3   2      427.44      413.71      4.18 o 
   1   3   2        1.13        1.77      0.33 o 
   2   3   2      256.22      273.60      2.65 o 
   3   3   2     1112.62     1122.84      8.15 o 
   4   3   2      619.83      626.94      5.01 o 
   5   3   2      153.43      153.64      1.82 o 
   6   3   2      514.34      515.30      5.58 o 
   7   3   2      403.82      403.62      3.95 o 
   8   3   2      855.00      828.96      8.09 o 
   9   3   2      182.89      181.97      2.70 o 
  10   3   2      125.22      129.29      2.47 o 
  11   3   2       55.67       52.10      1.44 o 
  12   3   2      219.26      212.68      3.92 o 
  13   3   2       73.07       66.84      2.13 o 
  14   3   2       78.17       79.69      2.12 o 
  15   3   2        0.12        0.40      0.61 o 
  16   3   2       27.66       23.87      1.55 o 
  17   3   2       28.33       27.40      2.37 o 
  18   3   2       79.29       78.77      3.83 o 
 -17   4   2        1.30        0.35      0.89 o 
 -16   4   2       39.79       41.63      2.04 o 
 -15   4   2       46.02       47.76      2.07 o 
 -14   4   2       31.91       28.72      1.62 o 
 -13   4   2        9.87        7.99      1.00 o 
 -12   4   2       95.42       94.87      2.53 o 
 -11   4   2        4.63        3.82      0.75 o 
 -10   4   2       28.04       29.01      1.33 o 
  -9   4   2       72.62       70.53      1.66 o 
  -8   4   2       20.70       19.41      0.91 o 
  -7   4   2      130.30      135.44      2.84 o 
  -6   4   2      138.28      138.02      2.32 o 
  -5   4   2       26.06       24.47      1.05 o 
  -4   4   2        2.28        1.52      0.56 o 
  -3   4   2      535.59      545.71      5.81 o 
  -2   4   2      325.29      334.58      3.37 o 
  -1   4   2       19.61       21.48      1.31 o 
   0   4   2       61.45       63.85      2.14 o 
   1   4   2      577.23      590.87      6.60 o 
   2   4   2        0.34        0.86      0.38 o 
   3   4   2       75.77       72.61      1.30 o 
   4   4   2      112.94      121.66      1.92 o 
   5   4   2      390.83      389.92      4.55 o 
   6   4   2        4.52        4.49      1.09 o 
   7   4   2       95.69       93.96      1.99 o 
   8   4   2      669.36      690.65      7.17 o 
   9   4   2      171.86      171.54      3.07 o 
  10   4   2      200.55      202.60      4.16 o 
  11   4   2       99.34      101.40      2.91 o 
  12   4   2      125.40      130.76      3.11 o 
  13   4   2       12.59       11.95      1.17 o 
  14   4   2       53.55       57.01      2.19 o 
  15   4   2       29.88       27.31      1.74 o 
  16   4   2       26.10       23.72      1.73 o 
 -13   5   2       47.06       44.70      1.94 o 
 -12   5   2       66.10       63.17      2.16 o 
 -11   5   2      157.57      160.34      3.43 o 
 -10   5   2        6.87        6.28      0.87 o 
  -9   5   2      189.87      190.69      4.02 o 
  -8   5   2       18.59       19.48      1.30 o 
  -7   5   2      710.75      730.80      9.74 o 
  -6   5   2       23.89       24.36      1.26 o 
  -5   5   2       13.38       12.77      0.93 o 
  -4   5   2        0.15       -0.50      0.45 o 
  -3   5   2      527.32      547.74      8.34 o 
  -2   5   2       17.66       19.93      1.35 o 
  -1   5   2       12.69       12.08      0.98 o 
   0   5   2        5.52        6.01      1.30 o 
   1   5   2       20.06       21.13      1.16 o 
   2   5   2       40.08       37.54      1.51 o 
   3   5   2       58.98       60.97      1.33 o 
   4   5   2       91.87       94.60      2.29 o 
   5   5   2        2.86        2.53      0.55 o 
   6   5   2        0.07        0.35      0.49 o 
   7   5   2       72.93       73.35      1.97 o 
   8   5   2      119.48      119.11      3.32 o 
   9   5   2        3.53        3.87      0.80 o 
  10   5   2       95.93       94.09      2.54 o 
  11   5   2       44.42       44.39      1.85 o 
  12   5   2        1.21        0.52      0.71 o 
  13   5   2       42.20       43.14      3.33 o 
  -8   6   2        2.85        0.52      0.63 o 
  -7   6   2        5.21        3.81      0.69 o 
  -6   6   2        2.66        2.67      0.70 o 
  -5   6   2        9.61       11.08      2.28 o 
  -4   6   2       33.38       34.45      1.98 o 
  -3   6   2       53.82       48.48      3.30 o 
  -2   6   2       78.01       87.91      2.76 o 
   2   6   2      183.51      195.00      7.07 o 
   3   6   2       61.39       61.25      3.65 o 
   4   6   2        1.50        1.05      0.86 o 
   5   6   2        2.84        4.15      0.77 o 
   6   6   2      111.28      119.54      2.73 o 
   7   6   2       14.17       15.42      1.18 o 
 -21   0   3       29.62       27.96      3.11 o 
 -19   0   3       28.66       31.58      2.94 o 
 -17   0   3       41.30       43.92      1.66 o 
 -15   0   3       30.96       30.01      1.32 o 
 -13   0   3      152.37      151.50      2.61 o 
 -11   0   3      519.38      515.83      6.69 o 
  -9   0   3      287.33      264.21      2.75 o 
  -7   0   3     2352.03     2277.06     20.75 o 
  -5   0   3      560.88      490.23      5.05 o 
  -3   0   3     5007.61     4623.40     78.42 o 
  -1   0   3        3.68       -0.61      0.30 o 
   1   0   3     4224.82     3929.53     67.37 o 
   3   0   3      474.15      440.76      4.40 o 
   5   0   3     1950.08     1897.13     14.29 o 
   7   0   3      498.19      476.47      3.82 o 
   9   0   3       97.57      107.85      1.46 o 
  11   0   3       22.12       25.37      1.35 o 
  13   0   3        0.24        1.26      0.50 o 
  15   0   3       43.42       46.04      1.68 o 
  17   0   3       20.53       19.84      3.17 o 
  19   0   3        0.05        0.67      0.99 o 
 -21   1   3      106.41      100.15      4.48 o 
 -20   1   3      150.96      156.06      3.59 o 
 -19   1   3      130.85      137.94      2.89 o 
 -18   1   3        0.75        1.76      1.01 o 
 -17   1   3       75.85       78.90      2.48 o 
 -16   1   3       96.69       95.23      1.90 o 
 -15   1   3      336.97      332.94      4.59 o 
 -14   1   3       29.85       31.36      0.97 o 
 -13   1   3       46.76       55.90      1.14 o 
 -12   1   3      209.43      217.86      2.53 o 
 -11   1   3      665.17      670.05      5.00 o 
 -10   1   3      224.60      219.53      1.89 o 
  -9   1   3        3.87        6.06      0.29 o 
  -8   1   3     1055.64     1029.41      5.77 o 
  -7   1   3     1371.47     1394.81      7.78 o 
  -6   1   3       33.69       52.64      0.53 o 
  -5   1   3      872.27      941.19      6.03 o 
  -4   1   3     1101.60     1173.87      7.92 o 
  -3   1   3      362.10      369.49      2.81 o 
  -2   1   3      139.51      170.45      1.36 o 
  -1   1   3     3875.19     3869.87     25.83 o 
   0   1   3     1433.87     1514.93     10.70 o 
   1   1   3     1131.53     1199.25      7.94 o 
   2   1   3      207.70      204.32      1.55 o 
   3   1   3      550.37      595.90      3.57 o 
   4   1   3      379.06      423.31      2.60 o 
   5   1   3     1790.38     1831.29      9.78 o 
   6   1   3      153.18      114.44      0.88 o 
   7   1   3       11.41       14.76      0.29 o 
   8   1   3        2.34        3.53      0.23 o 
   9   1   3      971.07      962.05      5.92 o 
  10   1   3      653.56      598.23      4.07 o 
  11   1   3      124.49      132.93      1.63 o 
  12   1   3      112.74       95.22      1.45 o 
  13   1   3      425.48      417.60      5.52 o 
  14   1   3      260.13      274.85      4.20 o 
  15   1   3      197.27      199.15      4.63 o 
  16   1   3      202.66      205.97      5.41 o 
  17   1   3       78.47       83.16      3.19 o 
  18   1   3        0.63        0.95      1.34 o 
  19   1   3      115.37      124.23      3.64 o 
 -20   2   3       29.57       34.64      3.46 o 
 -19   2   3       64.03       62.97      2.74 o 
 -18   2   3       59.95       55.38      2.75 o 
 -17   2   3       61.91       63.32      2.50 o 
 -16   2   3        4.38        3.34      0.94 o 
 -15   2   3        7.98        7.15      0.86 o 
 -14   2   3       65.32       60.70      1.54 o 
 -13   2   3      165.90      155.29      2.49 o 
 -12   2   3      198.26      187.52      2.89 o 
 -11   2   3      164.77      152.80      2.49 o 
 -10   2   3       11.00       12.58      0.68 o 
  -9   2   3       42.69       41.19      0.91 o 
  -8   2   3      728.74      728.82      6.56 o 
  -7   2   3       10.50       14.80      0.44 o 
  -6   2   3       17.81       16.67      0.40 o 
  -5   2   3       14.94       11.64      0.34 o 
  -4   2   3     1620.76     1647.66     10.20 o 
  -3   2   3        7.45       17.54      0.38 o 
  -2   2   3      413.87      420.75      3.86 o 
  -1   2   3      856.61      992.70      6.44 o 
   0   2   3     1531.21     1597.19     11.22 o 
   1   2   3     2473.00     2719.15     16.88 o 
   2   2   3     1267.05     1287.49      8.09 o 
   3   2   3      614.22      650.31      4.02 o 
   4   2   3      268.84      277.20      1.91 o 
   5   2   3      392.42      418.17      2.76 o 
   6   2   3      616.06      632.47      4.52 o 
   7   2   3     1344.04     1347.12      9.24 o 
   8   2   3        7.51        7.66      0.39 o 
   9   2   3      295.45      284.55      2.73 o 
  10   2   3       42.58       41.53      0.99 o 
  11   2   3       58.54       63.89      1.30 o 
  12   2   3       41.39       39.34      1.13 o 
  13   2   3       85.98       89.97      1.64 o 
  14   2   3       26.91       26.67      1.21 o 
  15   2   3        5.71        3.57      0.77 o 
  16   2   3       11.70       10.41      1.08 o 
  17   2   3       20.22       17.19      1.58 o 
  18   2   3       76.68       84.15      3.43 o 
  19   2   3        5.93        4.72      1.91 o 
 -19   3   3        0.55        0.49      2.05 o 
 -18   3   3       47.59       46.30      2.97 o 
 -17   3   3       89.33       87.44      3.88 o 
 -16   3   3      308.74      311.85      4.57 o 
 -15   3   3       47.82       49.50      1.64 o 
 -14   3   3       11.19       12.89      1.37 o 
 -13   3   3      125.12      120.15      2.63 o 
 -12   3   3      417.43      415.60      5.37 o 
 -11   3   3      120.17      116.22      2.29 o 
 -10   3   3      205.70      198.22      3.04 o 
  -9   3   3       67.78       65.46      1.78 o 
  -8   3   3      101.80       96.91      1.80 o 
  -7   3   3        4.70        5.68      0.48 o 
  -6   3   3       97.74       89.02      1.38 o 
  -5   3   3      217.86      208.21      2.22 o 
  -4   3   3       26.60       32.33      0.67 o 
  -3   3   3        3.29        3.98      0.30 o 
  -2   3   3       86.39       80.62      0.94 o 
  -1   3   3      423.94      418.07      3.31 o 
   0   3   3      114.76      102.28      1.43 o 
   1   3   3       20.86       22.64      0.73 o 
   2   3   3       41.07       44.04      0.68 o 
   3   3   3      237.90      233.34      2.24 o 
   4   3   3      229.84      212.60      2.33 o 
   5   3   3        2.11        2.92      0.66 o 
   6   3   3      566.10      552.05      5.61 o 
   7   3   3      106.20      101.84      1.63 o 
   8   3   3        1.02        1.03      0.40 o 
   9   3   3       12.30       11.10      0.84 o 
  10   3   3      193.25      199.86      2.99 o 
  11   3   3       57.32       55.19      1.50 o 
  12   3   3        1.36        1.28      0.60 o 
  13   3   3       14.49       13.93      1.17 o 
  14   3   3       83.74       85.44      2.37 o 
  15   3   3       18.00       15.70      1.24 o 
  16   3   3        0.18        0.25      0.91 o 
  17   3   3       16.09       16.10      2.05 o 
 -17   4   3       22.12       20.57      1.67 o 
 -16   4   3        8.76        6.95      1.46 o 
 -15   4   3       16.39       15.47      1.36 o 
 -14   4   3      127.35      131.77      3.22 o 
 -13   4   3       10.17        9.45      1.11 o 
 -12   4   3       11.18        9.51      0.93 o 
 -11   4   3       59.72       60.04      2.96 o 
 -10   4   3       72.60       74.22      2.04 o 
  -9   4   3        1.56        1.12      0.46 o 
  -8   4   3       61.58       59.28      1.57 o 
  -7   4   3      185.23      183.47      2.69 o 
  -6   4   3        3.71        3.77      0.49 o 
  -5   4   3        0.26        0.42      0.31 o 
  -4   4   3       81.02       77.00      1.33 o 
  -3   4   3      256.28      254.31      3.54 o 
  -2   4   3       56.21       57.55      1.15 o 
  -1   4   3        0.61        1.33      0.35 o 
   0   4   3        9.46       10.85      1.01 o 
   1   4   3      278.80      288.93      3.11 o 
   2   4   3      211.96      216.85      2.82 o 
   3   4   3        0.29        0.55      0.30 o 
   4   4   3       96.78       95.22      1.69 o 
   5   4   3      143.58      141.23      2.27 o 
   6   4   3       89.53       91.73      1.67 o 
   7   4   3       15.49       14.15      0.79 o 
   8   4   3      245.99      244.40      3.37 o 
   9   4   3      103.00       97.43      2.57 o 
  10   4   3        0.02       -0.19      0.50 o 
  11   4   3        0.72        0.88      0.67 o 
  12   4   3      135.02      131.93      3.12 o 
  13   4   3       19.37       17.18      1.37 o 
  14   4   3       11.50       11.15      1.25 o 
  15   4   3        1.17        0.92      0.83 o 
 -13   5   3        5.39        4.62      0.92 o 
 -12   5   3       21.70       18.46      1.32 o 
 -11   5   3      109.38      104.49      2.68 o 
 -10   5   3       33.45       31.66      1.50 o 
  -9   5   3       76.48       69.56      2.13 o 
  -8   5   3        6.40        6.84      0.78 o 
  -7   5   3       28.92       28.46      1.27 o 
  -6   5   3      259.34      269.95      5.90 o 
  -5   5   3       94.09       95.11      1.94 o 
  -4   5   3      123.18      129.23      2.33 o 
  -3   5   3        2.76        3.18      0.89 o 
  -2   5   3      307.89      316.77      6.95 o 
  -1   5   3      131.83      137.78      3.65 o 
   0   5   3      316.48      321.24      6.83 o 
   1   5   3       11.18       12.77      0.73 o 
   2   5   3      143.86      147.44      3.44 o 
   3   5   3      194.08      201.41      2.93 o 
   4   5   3      321.60      328.72      4.59 o 
   5   5   3      186.88      190.38      3.22 o 
   6   5   3       24.35       26.02      1.49 o 
   7   5   3       48.37       45.28      1.79 o 
   8   5   3      230.93      228.71      4.44 o 
   9   5   3      259.66      260.32      4.53 o 
  10   5   3       32.38       31.99      1.59 o 
  11   5   3        3.57        2.73      0.80 o 
  12   5   3        5.66        5.73      0.98 o 
  -8   6   3       14.97       12.78      1.58 o 
  -7   6   3       77.44       78.62      1.99 o 
  -6   6   3       30.05       30.16      1.41 o 
  -5   6   3       15.74       17.35      1.73 o 
  -4   6   3        6.32        4.86      3.03 o 
  -3   6   3      218.25      220.90      5.76 o 
  -2   6   3       29.58       27.30      4.44 o 
  -1   6   3      138.57      140.58      4.45 o 
   1   6   3        1.51        2.32      0.88 o 
   2   6   3        0.59        0.94      0.81 o 
   3   6   3       45.43       49.48      1.65 o 
   4   6   3       12.85       14.30      2.06 o 
   5   6   3        0.44        0.63      0.91 o 
   6   6   3        4.94        4.77      0.89 o 
   7   6   3       23.69       25.30      1.28 o 
 -20   0   4       48.96       53.05      2.89 o 
 -18   0   4      400.77      402.76      9.47 o 
 -16   0   4      155.70      162.54      3.33 o 
 -14   0   4      847.40      841.35     11.19 o 
 -12   0   4      192.65      182.39      2.84 o 
 -10   0   4     1183.55     1141.16      9.44 o 
  -8   0   4        2.22        0.61      0.23 o 
  -6   0   4        0.51        2.76      0.41 o 
  -4   0   4      234.74      228.44      2.49 o 
  -2   0   4     3642.96     3410.37     51.81 o 
   0   0   4     3291.50     3085.09     34.31 o 
   2   0   4     5017.10     4506.52     90.75 o 
   4   0   4     2316.26     2325.98     25.75 o 
   6   0   4     2800.51     2883.54     24.24 o 
   8   0   4     2030.39     2143.89     14.92 o 
  10   0   4      581.88      598.84      6.63 o 
  12   0   4      687.13      750.33     10.23 o 
  14   0   4       62.67       60.47      2.68 o 
  16   0   4       33.23       36.00      4.83 o 
  18   0   4       48.79       56.38      2.93 o 
 -21   1   4        6.06        3.08      2.10 o 
 -20   1   4        0.07       -0.36      0.67 o 
 -19   1   4        0.59        0.63      0.62 o 
 -18   1   4       14.73       10.07      0.93 o 
 -17   1   4      139.21      139.73      3.50 o 
 -16   1   4       81.88       85.43      3.57 o 
 -15   1   4       11.24       10.65      0.71 o 
 -14   1   4      574.99      587.43      7.80 o 
 -13   1   4      370.49      378.37      3.88 o 
 -12   1   4       81.27       72.34      1.08 o 
 -11   1   4      196.34      196.35      2.01 o 
 -10   1   4     3267.36     3212.55     19.84 o 
  -9   1   4     1484.58     1503.93      9.14 o 
  -8   1   4      532.29      538.02      3.38 o 
  -7   1   4      174.42      183.24      1.31 o 
  -6   1   4     3601.50     3639.17     21.99 o 
  -5   1   4     2754.79     2828.97     16.59 o 
  -4   1   4     2209.55     2282.22     15.05 o 
  -3   1   4       42.37       34.31      0.50 o 
  -2   1   4     1563.53     1549.26      9.35 o 
  -1   1   4      464.19      454.51      3.43 o 
   0   1   4      222.36      216.73      1.90 o 
   1   1   4     1569.14     1670.24     11.86 o 
   2   1   4     1784.26     1845.83     11.23 o 
   3   1   4      736.85      805.03      4.75 o 
   4   1   4      279.67      294.32      1.98 o 
   5   1   4      377.48      385.70      2.29 o 
   6   1   4      123.06      120.06      0.99 o 
   7   1   4      311.00      312.36      2.10 o 
   8   1   4      117.81      111.80      1.16 o 
   9   1   4        8.60        6.73      0.36 o 
  10   1   4      329.35      311.99      2.56 o 
  11   1   4      107.52       96.31      1.90 o 
  12   1   4      236.46      225.38      2.96 o 
  13   1   4       14.35       13.54      0.80 o 
  14   1   4      134.11      140.56      3.55 o 
  15   1   4      164.39      177.06      4.84 o 
  16   1   4      472.03      491.09     10.12 o 
  17   1   4       28.76       27.88      1.77 o 
  18   1   4        5.68        4.75      1.04 o 
  19   1   4       65.00       72.08      2.72 o 
 -20   2   4        8.79        7.77      2.15 o 
 -19   2   4      156.96      165.90      7.23 o 
 -18   2   4      132.54      133.78      3.92 o 
 -17   2   4       54.92       55.55      2.13 o 
 -16   2   4      162.03      162.79      4.61 o 
 -15   2   4      160.05      160.16      3.31 o 
 -14   2   4       50.13       47.03      1.48 o 
 -13   2   4       29.15       29.64      1.27 o 
 -12   2   4      640.86      608.53      6.34 o 
 -11   2   4       30.69       27.27      0.91 o 
 -10   2   4       73.81       71.45      1.72 o 
  -9   2   4      131.63      131.29      1.75 o 
  -8   2   4      270.05      271.40      2.99 o 
  -7   2   4        0.90        2.56      0.30 o 
  -6   2   4        1.16        1.47      0.32 o 
  -5   2   4     1983.37     2090.65     13.76 o 
  -4   2   4      630.52      633.98      4.28 o 
  -3   2   4        0.24        0.49      0.11 o 
  -2   2   4        2.34        1.80      0.26 o 
  -1   2   4     5680.36     5743.67     32.23 o 
   0   2   4      790.12      826.62      5.42 o 
   1   2   4        3.17        3.29      0.24 o 
   2   2   4       85.40       93.28      0.91 o 
   3   2   4     5832.80     5800.90     33.82 o 
   4   2   4       44.28       48.79      0.68 o 
   5   2   4       44.04       56.31      0.67 o 
   6   2   4        6.47        6.10      0.35 o 
   7   2   4     3864.16     3662.29     24.60 o 
   8   2   4       21.51       23.53      0.65 o 
   9   2   4      179.17      182.62      2.00 o 
  10   2   4        0.08        0.46      0.30 o 
  11   2   4     1638.23     1590.71     12.89 o 
  12   2   4       17.24       13.77      0.68 o 
  13   2   4      227.20      219.71      2.97 o 
  14   2   4       13.22       11.15      0.90 o 
  15   2   4      290.87      287.00      5.11 o 
  16   2   4       73.50       65.94      2.52 o 
  17   2   4       94.63       95.15      5.22 o 
  18   2   4      173.98      170.29      4.37 o 
 -19   3   4        6.81        7.04      1.69 o 
 -18   3   4      153.72      155.96      4.77 o 
 -17   3   4       16.31       16.00      2.04 o 
 -16   3   4      194.80      204.03      3.51 o 
 -15   3   4       61.96       65.76      1.84 o 
 -14   3   4      186.83      181.38      3.46 o 
 -13   3   4       28.37       29.05      1.45 o 
 -12   3   4      310.51      302.41      4.29 o 
 -11   3   4      144.78      140.52      2.55 o 
 -10   3   4      109.28      110.15      2.13 o 
  -9   3   4      277.61      279.48      3.74 o 
  -8   3   4        9.63        7.88      0.60 o 
  -7   3   4      116.88      117.24      2.01 o 
  -6   3   4      703.99      720.22      6.27 o 
  -5   3   4      728.97      726.97      5.89 o 
  -4   3   4        1.28        1.93      0.35 o 
  -3   3   4       28.04       26.52      0.58 o 
  -2   3   4     1371.83     1429.02      9.39 o 
  -1   3   4     1248.90     1257.37      9.01 o 
   0   3   4      102.72      119.97      1.44 o 
   1   3   4      356.19      387.73      3.61 o 
   2   3   4      214.04      202.23      2.07 o 
   3   3   4      157.54      150.22      1.75 o 
   4   3   4       47.73       46.29      0.94 o 
   5   3   4      508.71      499.11      4.82 o 
   6   3   4       38.67       35.32      0.85 o 
   7   3   4       72.13       71.54      1.49 o 
   8   3   4      447.99      444.68      4.99 o 
   9   3   4       80.99       76.87      1.68 o 
  10   3   4      204.86      201.65      3.28 o 
  11   3   4      105.55      113.14      2.35 o 
  12   3   4      110.92      114.21      2.56 o 
  13   3   4       23.43       19.30      1.16 o 
  14   3   4       56.21       51.95      1.96 o 
  15   3   4      140.33      146.25      3.74 o 
  16   3   4       10.02        8.45      1.39 o 
  17   3   4        0.55        0.80      1.21 o 
 -17   4   4       21.33       23.79      1.73 o 
 -16   4   4       12.76       12.14      1.33 o 
 -15   4   4        2.89        3.59      0.88 o 
 -14   4   4      120.04      121.64      2.87 o 
 -13   4   4      171.63      168.81      3.37 o 
 -12   4   4        8.18        8.33      0.94 o 
 -11   4   4      119.58      120.59      2.77 o 
 -10   4   4       14.51       13.49      0.99 o 
  -9   4   4      279.66      282.78      3.92 o 
  -8   4   4      146.26      148.10      2.47 o 
  -7   4   4      453.51      454.52      5.66 o 
  -6   4   4       27.93       25.25      1.19 o 
  -5   4   4      141.14      138.48      2.28 o 
  -4   4   4      140.71      145.01      2.08 o 
  -3   4   4      564.14      576.51      5.84 o 
  -2   4   4        0.79        1.22      0.44 o 
  -1   4   4       11.66       12.65      0.57 o 
   0   4   4       63.23       63.39      1.25 o 
   1   4   4      280.60      289.88      3.55 o 
   2   4   4       98.96       97.40      1.86 o 
   3   4   4        9.68       10.70      0.70 o 
   4   4   4       99.57       98.97      1.78 o 
   5   4   4       23.13       23.31      0.82 o 
   6   4   4      116.73      114.83      1.96 o 
   7   4   4       21.07       21.23      0.95 o 
   8   4   4       29.19       26.72      1.16 o 
   9   4   4       37.62       39.44      1.56 o 
  10   4   4      170.15      164.94      3.39 o 
  11   4   4        0.75        0.87      0.63 o 
  12   4   4       24.21       23.78      1.48 o 
  13   4   4      109.30      108.77      4.24 o 
  14   4   4       93.24       95.47      2.94 o 
  15   4   4       15.18       14.09      1.53 o 
 -14   5   4       51.72       47.83      3.03 o 
 -13   5   4       57.24       60.53      2.20 o 
 -12   5   4        0.05       -0.30      0.64 o 
 -11   5   4       29.14       26.35      1.44 o 
 -10   5   4       24.27       21.59      1.37 o 
  -9   5   4        0.06       -0.08      0.55 o 
  -8   5   4        4.87        4.64      0.75 o 
  -7   5   4       34.06       34.72      1.32 o 
  -6   5   4      100.87       99.78      2.55 o 
  -5   5   4        0.18        0.41      0.42 o 
  -4   5   4        5.49        4.12      0.53 o 
  -3   5   4      348.90      352.29      5.81 o 
  -2   5   4      142.33      147.83      2.93 o 
  -1   5   4       77.79       76.72      1.90 o 
   0   5   4      155.31      159.45      3.56 o 
   1   5   4      166.77      174.72      2.95 o 
   2   5   4        0.84        0.62      0.40 o 
   3   5   4        1.13        0.85      0.43 o 
   4   5   4       51.13       50.89      1.47 o 
   5   5   4      250.04      260.79      4.07 o 
   6   5   4       40.68       41.41      1.50 o 
   7   5   4        3.64        4.42      0.76 o 
   8   5   4        2.60        2.36      0.72 o 
   9   5   4      420.55      428.41      6.44 o 
  10   5   4        2.90        1.73      0.74 o 
  11   5   4       61.89       59.23      2.14 o 
  12   5   4        0.28        0.16      0.75 o 
  -8   6   4      350.49      377.65      5.63 o 
  -7   6   4       21.78       24.34      1.47 o 
  -6   6   4       12.19       11.40      2.17 o 
  -5   6   4       10.58        8.84      2.82 o 
  -4   6   4      240.54      249.54      6.51 o 
  -3   6   4        3.65        3.73      1.01 o 
  -2   6   4       36.56       40.24      2.15 o 
  -1   6   4       49.84       46.90      2.46 o 
   0   6   4       81.53       86.25      2.88 o 
   1   6   4        3.82        4.34      1.17 o 
   2   6   4        7.41        7.41      0.66 o 
   3   6   4       77.81       74.67      2.12 o 
   4   6   4       37.35       41.31      1.71 o 
   5   6   4       18.92       18.12      1.01 o 
   6   6   4        8.46        8.74      0.88 o 
 -21   0   5      269.29      288.43      9.69 o 
 -19   0   5       15.01       15.74      1.57 o 
 -17   0   5      213.09      208.66      3.98 o 
 -15   0   5        3.07        3.94      0.67 o 
 -13   0   5      925.09      937.19     11.35 o 
 -11   0   5        0.25        0.65      0.39 o 
  -9   0   5     3304.29     3178.50     23.67 o 
  -7   0   5     1261.21     1179.68     12.26 o 
  -5   0   5     1611.88     1674.86     13.22 o 
  -3   0   5     2380.73     2298.79     20.84 o 
  -1   0   5      150.79      160.70      1.90 o 
   1   0   5      193.24      190.21      2.57 o 
   3   0   5        9.77        6.77      0.32 o 
   5   0   5      181.76      167.93      1.70 o 
   7   0   5       59.43       72.07      1.10 o 
   9   0   5      807.79      800.94      7.43 o 
  11   0   5        6.56        4.19      0.73 o 
  13   0   5      715.49      722.46     10.06 o 
  15   0   5      105.16      108.22      2.89 o 
  19   0   5      137.09      131.76      5.75 o 
 -21   1   5       53.54       40.65      2.95 o 
 -20   1   5        9.39        7.76      1.03 o 
 -19   1   5       14.07       12.05      1.05 o 
 -18   1   5       20.35       18.64      1.29 o 
 -17   1   5       29.53       28.77      1.81 o 
 -16   1   5       58.78       60.79      2.57 o 
 -15   1   5       26.50       26.92      1.11 o 
 -14   1   5        2.51        2.44      0.42 o 
 -13   1   5        3.57        3.69      0.49 o 
 -12   1   5       59.77       55.92      0.94 o 
 -11   1   5        0.56        0.46      0.21 o 
 -10   1   5      429.15      398.23      3.08 o 
  -9   1   5       68.32       69.89      0.87 o 
  -8   1   5      601.93      586.64      3.75 o 
  -7   1   5       64.52       76.85      0.71 o 
  -6   1   5      214.37      236.08      1.71 o 
  -5   1   5      254.77      214.43      1.76 o 
  -4   1   5     2086.08     2208.77     13.58 o 
  -3   1   5      522.42      541.58      3.55 o 
  -2   1   5        7.37        4.94      0.21 o 
  -1   1   5      321.06      287.38      2.19 o 
   0   1   5      661.44      652.31      4.66 o 
   1   1   5     2892.44     2956.85     22.38 o 
   2   1   5       20.66       46.86      0.59 o 
   3   1   5       40.28       66.79      0.67 o 
   4   1   5     1018.93     1016.97      5.25 o 
   5   1   5     1661.88     1617.16      8.77 o 
   6   1   5       61.22       63.24      0.69 o 
   7   1   5      447.63      430.22      3.07 o 
   8   1   5      433.34      415.75      3.08 o 
   9   1   5      134.92      136.93      1.52 o 
  10   1   5       55.13       56.21      0.98 o 
  11   1   5      219.90      216.57      2.58 o 
  12   1   5      118.88      108.71      1.96 o 
  13   1   5        0.26        0.52      0.43 o 
  14   1   5        4.24        3.99      1.04 o 
  15   1   5       57.18       52.51      2.48 o 
  16   1   5       84.39       81.08      3.13 o 
  17   1   5       13.68       11.21      1.44 o 
  18   1   5       31.61       29.77      2.40 o 
  19   1   5       25.38       25.66      1.84 o 
 -20   2   5      107.59      104.70      4.01 o 
 -19   2   5        6.41        4.78      2.67 o 
 -18   2   5       36.76       38.77      2.21 o 
 -17   2   5        1.95        1.29      0.74 o 
 -16   2   5      397.99      400.37      6.60 o 
 -15   2   5        0.29        0.21      0.54 o 
 -14   2   5       35.05       36.37      1.24 o 
 -13   2   5        0.16        0.39      0.40 o 
 -12   2   5      997.05      980.98      9.42 o 
 -11   2   5        1.04        1.05      0.39 o 
 -10   2   5        4.45        5.22      0.45 o 
  -9   2   5       63.40       60.90      1.12 o 
  -8   2   5     1607.50     1584.22     13.16 o 
  -7   2   5      361.84      373.98      3.46 o 
  -6   2   5       60.98       69.79      0.87 o 
  -5   2   5       36.29       36.43      0.62 o 
  -4   2   5      966.80      997.63      7.50 o 
  -3   2   5      918.15     1013.73      6.22 o 
  -2   2   5      275.95      300.19      2.16 o 
  -1   2   5     2564.55     2713.84     16.24 o 
   0   2   5       78.41       79.96      0.80 o 
   1   2   5      348.79      417.82      2.94 o 
   2   2   5       23.40       24.27      0.53 o 
   3   2   5      606.24      585.81      3.97 o 
   4   2   5       14.42       15.22      0.38 o 
   5   2   5      550.71      588.83      4.32 o 
   6   2   5      101.79       99.24      1.31 o 
   7   2   5        9.53       10.24      0.45 o 
   8   2   5       40.60       40.66      0.83 o 
   9   2   5        9.01        4.44      0.45 o 
  10   2   5      218.64      218.76      2.56 o 
  11   2   5      159.99      148.25      2.15 o 
  12   2   5       24.58       25.65      0.91 o 
  13   2   5       44.30       42.90      1.43 o 
  14   2   5      201.74      206.80      3.72 o 
  15   2   5       70.97       78.88      2.38 o 
  16   2   5        1.23        1.37      0.80 o 
  17   2   5      156.16      160.64      4.19 o 
  18   2   5      108.54      110.32      4.75 o 
 -19   3   5       22.55       20.91      5.71 o 
 -18   3   5       34.24       33.69      2.31 o 
 -17   3   5        0.01       -0.26      0.81 o 
 -16   3   5       41.27       41.78      1.59 o 
 -15   3   5      109.03      110.77      2.41 o 
 -14   3   5      113.52      112.54      2.83 o 
 -13   3   5       13.98       12.23      1.40 o 
 -12   3   5        5.24        5.45      0.72 o 
 -11   3   5      167.93      164.59      2.81 o 
 -10   3   5       68.12       70.55      1.67 o 
  -9   3   5       24.10       24.84      1.24 o 
  -8   3   5       19.37       15.78      0.78 o 
  -7   3   5      223.18      220.66      2.99 o 
  -6   3   5      385.82      395.19      3.97 o 
  -5   3   5       38.70       37.41      0.84 o 
  -4   3   5      634.84      631.27      5.19 o 
  -3   3   5      204.54      205.75      2.01 o 
  -2   3   5      263.73      292.18      2.69 o 
  -1   3   5       68.72       72.51      1.05 o 
   0   3   5     2177.05     2283.17     16.24 o 
   1   3   5       39.82       38.12      0.70 o 
   2   3   5      168.19      164.31      1.79 o 
   3   3   5        2.11        2.38      0.31 o 
   4   3   5      897.45      919.62      8.23 o 
   5   3   5       14.53       15.20      0.56 o 
   6   3   5      303.79      309.61      3.29 o 
   7   3   5       66.33       66.39      1.46 o 
   8   3   5      191.96      191.95      2.82 o 
   9   3   5       47.52       48.22      1.35 o 
  10   3   5      190.03      199.86      3.07 o 
  11   3   5        8.85       10.08      0.92 o 
  12   3   5       12.15       10.61      1.39 o 
  13   3   5        5.01        3.67      0.72 o 
  14   3   5      101.97      106.35      3.10 o 
  15   3   5        4.11        3.75      0.99 o 
  16   3   5       43.80       41.70      2.41 o 
  17   3   5        3.45        2.74      1.78 o 
 -17   4   5      154.34      167.20      3.99 o 
 -16   4   5       15.41       13.57      1.29 o 
 -15   4   5        5.86        6.56      0.97 o 
 -14   4   5        3.27        2.35      0.73 o 
 -13   4   5      250.61      251.73      4.62 o 
 -12   4   5       36.73       35.72      2.54 o 
 -11   4   5      128.38      129.01      3.42 o 
 -10   4   5       32.78       33.75      1.43 o 
  -9   4   5       71.69       68.78      1.75 o 
  -8   4   5      108.34      104.29      2.01 o 
  -7   4   5        7.15        7.08      0.66 o 
  -6   4   5      283.67      279.34      3.61 o 
  -5   4   5      212.68      215.44      2.91 o 
  -4   4   5       58.59       58.24      1.22 o 
  -3   4   5       10.14        9.09      0.52 o 
  -2   4   5      784.42      794.20     11.58 o 
  -1   4   5      188.37      192.24      2.76 o 
   0   4   5       41.45       40.34      1.04 o 
   1   4   5        9.56        9.55      0.59 o 
   2   4   5      627.60      631.12      7.23 o 
   3   4   5       33.48       34.74      1.15 o 
   4   4   5      288.80      281.01      3.63 o 
   5   4   5       26.47       26.09      0.90 o 
   6   4   5      189.01      189.95      3.02 o 
   7   4   5       17.90       16.86      0.89 o 
   8   4   5      296.29      287.70      5.33 o 
   9   4   5       43.88       44.21      1.70 o 
  10   4   5       18.11       18.24      1.24 o 
  11   4   5        2.40        1.41      0.70 o 
  12   4   5      153.11      146.96      3.42 o 
  13   4   5       53.80       55.23      2.16 o 
  14   4   5        3.11        3.11      1.04 o 
  15   4   5        1.48        1.56      1.01 o 
 -14   5   5       32.81       33.68      1.82 o 
 -13   5   5        3.23        2.19      0.80 o 
 -12   5   5       24.11       24.44      1.57 o 
 -11   5   5       10.63        9.02      1.05 o 
 -10   5   5      211.65      211.56      4.75 o 
  -9   5   5       18.26       16.96      1.13 o 
  -8   5   5       16.40       14.15      1.00 o 
  -7   5   5       16.90       13.06      0.92 o 
  -6   5   5       83.98       84.96      2.32 o 
  -5   5   5       30.31       31.88      1.43 o 
  -4   5   5       47.53       45.02      1.61 o 
  -3   5   5      161.72      164.47      3.36 o 
  -2   5   5        4.37        5.02      0.95 o 
  -1   5   5        3.39        2.84      0.59 o 
   0   5   5        0.94        0.97      0.48 o 
   1   5   5      114.75      116.64      2.01 o 
   2   5   5       16.44       16.79      0.81 o 
   3   5   5       22.57       20.63      0.98 o 
   4   5   5       17.05       16.18      0.83 o 
   5   5   5       35.16       34.29      1.35 o 
   6   5   5       44.27       44.11      1.59 o 
   7   5   5       11.66       10.45      0.98 o 
   8   5   5       71.95       70.67      2.14 o 
   9   5   5       24.22       25.49      1.81 o 
  10   5   5       13.77       15.95      1.35 o 
  11   5   5       37.05       35.44      2.01 o 
  -8   6   5        0.74        0.98      0.68 o 
  -7   6   5       13.52       14.64      1.24 o 
  -6   6   5       11.66       10.27      1.16 o 
  -5   6   5       79.09       76.75      2.29 o 
  -4   6   5        0.15        0.62      0.89 o 
  -3   6   5        0.27        0.87      1.42 o 
  -2   6   5       62.79       59.35      2.65 o 
  -1   6   5       22.64       24.74      1.33 o 
   0   6   5       24.26       24.01      1.34 o 
   1   6   5       37.53       39.59      1.73 o 
   2   6   5       22.49       21.94      1.03 o 
   3   6   5      169.53      169.16      3.54 o 
   4   6   5       10.63       10.43      1.12 o 
   5   6   5        0.67        0.92      0.62 o 
   6   6   5        5.78        5.69      0.83 o 
 -20   0   6       27.82       28.20      2.24 o 
 -18   0   6        7.11        4.10      1.02 o 
 -16   0   6       28.44       29.30      1.35 o 
 -14   0   6      486.33      483.20      7.07 o 
 -12   0   6      441.01      425.66      6.63 o 
 -10   0   6     5537.94     5234.71     57.81 o 
  -8   0   6       48.79       42.39      0.81 o 
  -6   0   6    11199.68    10038.70    228.34 o 
  -4   0   6     1234.27     1460.98     11.23 o 
  -2   0   6     9584.40     8595.66    152.26 o 
   0   0   6       67.95       74.41      1.00 o 
   2   0   6    12140.81    11368.88    244.54 o 
   4   0   6      523.33      585.32      5.22 o 
   6   0   6     3215.97     3112.49     25.51 o 
   8   0   6     1318.14     1273.70     11.40 o 
  10   0   6        6.78        5.58      0.56 o 
  12   0   6       74.53       75.32      2.06 o 
  14   0   6      194.27      206.19      3.97 o 
  16   0   6       18.24       22.49      2.43 o 
  18   0   6      115.94      129.28      5.68 o 
 -21   1   6        2.35        0.75      0.97 o 
 -20   1   6      124.12      134.23      3.29 o 
 -19   1   6      129.89      132.59      2.84 o 
 -18   1   6      231.38      235.53      3.94 o 
 -17   1   6       32.68       33.16      1.46 o 
 -16   1   6       46.44       42.62      1.58 o 
 -15   1   6      633.15      644.32      7.69 o 
 -14   1   6      347.71      346.79      4.30 o 
 -13   1   6       21.15       19.85      0.81 o 
 -12   1   6        0.36        0.85      0.27 o 
 -11   1   6     1159.14     1142.21      7.99 o 
 -10   1   6       33.20       35.37      0.74 o 
  -9   1   6        4.38        5.39      0.48 o 
  -8   1   6       48.88       50.40      0.67 o 
  -7   1   6      479.86      504.82      3.09 o 
  -6   1   6        2.66        1.48      0.21 o 
  -5   1   6      239.32      259.27      1.68 o 
  -4   1   6       35.67       52.44      0.58 o 
  -3   1   6      115.92      136.55      1.20 o 
  -2   1   6      118.27      116.75      0.99 o 
  -1   1   6      827.90      847.39      5.27 o 
   0   1   6      273.64      356.71      2.80 o 
   1   1   6      301.69      339.02      2.78 o 
   2   1   6     2507.05     2596.71     14.57 o 
   3   1   6     1717.72     1733.02      9.36 o 
   4   1   6        0.28        0.18      0.10 o 
   5   1   6      497.21      510.84      3.03 o 
   6   1   6     2535.60     2479.85     14.09 o 
   7   1   6     2655.18     2605.18     15.79 o 
   8   1   6      393.44      380.23      2.83 o 
   9   1   6        0.03        0.76      0.26 o 
  10   1   6      770.14      776.10      6.56 o 
  11   1   6      813.92      846.19      7.90 o 
  12   1   6      240.92      252.58      3.95 o 
  13   1   6        1.46        2.50      0.77 o 
  14   1   6      181.85      175.86      4.74 o 
  15   1   6      127.92      127.80      4.15 o 
  16   1   6       65.88       62.54      2.41 o 
  17   1   6       18.81       17.75      2.14 o 
  18   1   6       40.22       45.86      2.70 o 
  19   1   6       81.98       74.97      4.98 o 
 -20   2   6        3.54        4.75      1.35 o 
 -19   2   6       14.53       14.69      2.11 o 
 -18   2   6       64.41       59.70      3.29 o 
 -17   2   6       40.75       38.90      1.85 o 
 -16   2   6       80.55       82.81      2.49 o 
 -15   2   6       15.60       13.73      1.22 o 
 -14   2   6       42.53       40.45      1.25 o 
 -13   2   6      125.94      127.41      1.98 o 
 -12   2   6      136.11      137.07      2.01 o 
 -11   2   6      298.34      286.05      3.21 o 
 -10   2   6       16.17       15.14      0.66 o 
  -9   2   6      411.44      409.21      4.06 o 
  -8   2   6      163.50      164.85      2.23 o 
  -7   2   6      897.09      864.92      7.31 o 
  -6   2   6       26.93       25.91      0.56 o 
  -5   2   6      868.36      821.88      6.17 o 
  -4   2   6       14.33       12.41      0.34 o 
  -3   2   6     1418.57     1410.48      9.52 o 
  -2   2   6      172.95      181.82      1.57 o 
  -1   2   6      904.97      837.73      5.43 o 
   0   2   6      246.42      285.38      2.09 o 
   1   2   6      932.84      933.20      6.40 o 
   2   2   6       12.31       13.04      0.40 o 
   3   2   6      506.78      467.19      3.68 o 
   4   2   6      397.67      412.81      3.02 o 
   5   2   6      179.56      192.26      1.93 o 
   6   2   6        4.78        4.68      0.36 o 
   7   2   6       37.80       40.93      0.85 o 
   8   2   6      436.07      422.01      3.96 o 
   9   2   6       12.37       13.79      0.63 o 
  10   2   6      128.31      120.73      1.88 o 
  11   2   6       93.44       87.69      1.58 o 
  12   2   6      107.13      110.85      1.86 o 
  13   2   6        9.72        9.21      0.80 o 
  14   2   6      153.71      156.10      3.15 o 
  15   2   6      179.67      181.76      4.35 o 
  16   2   6       11.39       12.12      1.52 o 
  17   2   6       17.06       19.99      1.60 o 
  18   2   6        0.25        0.88      1.31 o 
 -19   3   6      336.62      360.78      9.14 o 
 -18   3   6        0.01        0.43      1.07 o 
 -17   3   6       29.61       27.71      1.84 o 
 -16   3   6       82.31       90.04      2.24 o 
 -15   3   6      348.80      355.46      5.22 o 
 -14   3   6        0.22        2.10      1.55 o 
 -13   3   6      200.66      199.34      3.83 o 
 -12   3   6      370.16      358.36      4.86 o 
 -11   3   6      107.21      107.01      2.20 o 
 -10   3   6        3.77        2.30      0.58 o 
  -9   3   6      122.52      127.57      2.74 o 
  -8   3   6      365.68      353.87      4.06 o 
  -7   3   6       72.48       66.17      1.44 o 
  -6   3   6      117.14      121.48      1.82 o 
  -5   3   6      192.02      185.84      2.28 o 
  -4   3   6      861.93      861.71      7.09 o 
  -3   3   6       32.89       35.18      0.70 o 
  -2   3   6      425.08      449.77      3.79 o 
  -1   3   6       13.28       10.71      0.40 o 
   0   3   6     1665.32     1732.94     12.60 o 
   1   3   6      218.38      216.79      2.20 o 
   2   3   6       85.13       84.69      1.30 o 
   3   3   6      105.40      105.91      2.25 o 
   4   3   6      593.29      622.09      5.66 o 
   5   3   6      134.53      128.82      1.77 o 
   6   3   6       50.21       44.73      1.19 o 
   7   3   6      190.26      184.68      2.56 o 
   8   3   6       36.36       36.98      1.19 o 
   9   3   6      140.42      139.61      2.44 o 
  10   3   6      219.93      215.92      3.28 o 
  11   3   6      451.44      440.12      5.99 o 
  12   3   6       14.13       11.67      1.30 o 
  13   3   6        0.56        0.50      0.64 o 
  14   3   6      140.80      144.26      3.32 o 
  15   3   6      242.13      261.03      6.12 o 
  16   3   6        6.06        5.25      1.32 o 
 -17   4   6      245.81      253.08      5.06 o 
 -16   4   6        2.87        2.01      0.85 o 
 -15   4   6       11.88       10.44      1.09 o 
 -14   4   6      156.25      156.04      3.56 o 
 -13   4   6      264.16      263.88      4.77 o 
 -12   4   6       33.64       31.72      2.11 o 
 -11   4   6       58.69       56.40      1.87 o 
 -10   4   6      105.09      107.35      2.53 o 
  -9   4   6      109.57      106.69      2.42 o 
  -8   4   6       56.13       52.08      1.76 o 
  -7   4   6       27.05       25.50      1.45 o 
  -6   4   6      715.87      712.70      7.59 o 
  -5   4   6       22.02       23.01      0.90 o 
  -4   4   6       73.55       73.42      1.43 o 
  -3   4   6        0.96        0.35      0.38 o 
  -2   4   6     1922.69     1946.45     18.06 o 
  -1   4   6        4.02        4.46      0.48 o 
   0   4   6      202.35      213.57      2.94 o 
   1   4   6       13.57       13.55      0.72 o 
   2   4   6      419.16      401.93      4.78 o 
   3   4   6       91.80       92.40      1.94 o 
   4   4   6       75.36       73.04      2.22 o 
   5   4   6      161.52      156.57      2.20 o 
   6   4   6       32.26       33.58      1.13 o 
   7   4   6       72.13       73.63      1.81 o 
   8   4   6       14.95       16.16      1.38 o 
   9   4   6      322.19      311.07      5.08 o 
  10   4   6       70.32       69.06      2.19 o 
  11   4   6        0.00        0.96      0.69 o 
  12   4   6        2.85        1.02      0.75 o 
  13   4   6      159.92      155.37      4.03 o 
  14   4   6        0.16       -0.21      0.85 o 
 -13   5   6       26.17       25.54      1.67 o 
 -12   5   6        0.09       -0.17      0.67 o 
 -11   5   6       17.43       18.79      1.46 o 
 -10   5   6      112.69      113.43      2.84 o 
  -9   5   6      168.21      167.35      4.25 o 
  -8   5   6      107.16      111.91      2.55 o 
  -7   5   6       96.13       95.84      2.25 o 
  -6   5   6       21.00       20.33      1.08 o 
  -5   5   6      183.20      192.39      3.74 o 
  -4   5   6      207.27      212.16      4.23 o 
  -3   5   6       54.01       56.65      1.84 o 
  -2   5   6       37.93       35.60      1.47 o 
  -1   5   6      327.79      342.21      5.92 o 
   0   5   6       53.80       52.93      1.32 o 
   1   5   6      102.11      109.30      2.02 o 
   2   5   6       47.38       48.96      1.43 o 
   3   5   6      170.88      176.96      3.09 o 
   4   5   6       17.41       15.90      0.86 o 
   5   5   6       83.90       83.16      2.13 o 
   6   5   6       44.07       44.31      1.65 o 
   7   5   6        0.58        1.47      0.64 o 
   8   5   6        4.89        4.19      0.82 o 
   9   5   6       29.24       31.59      1.61 o 
  10   5   6       52.88       52.09      2.14 o 
  11   5   6       18.38       17.93      1.43 o 
  -7   6   6        1.61        1.15      0.78 o 
  -6   6   6        0.46       -0.08      0.65 o 
  -5   6   6        3.32        2.60      1.29 o 
  -4   6   6        0.48       -0.20      0.65 o 
  -3   6   6        0.13        0.61      0.62 o 
  -2   6   6        0.62        0.94      0.99 o 
  -1   6   6        3.33        1.27      0.67 o 
   0   6   6       22.53       24.10      1.53 o 
   1   6   6        2.95        3.35      0.83 o 
   2   6   6        2.23        1.93      0.66 o 
   3   6   6       34.43       34.50      1.64 o 
   4   6   6      108.32      117.97      2.46 o 
   5   6   6       45.48       44.51      1.62 o 
 -21   0   7       73.56       74.22      3.48 o 
 -19   0   7       47.74       54.02      2.58 o 
 -17   0   7      661.78      677.89      9.64 o 
 -15   0   7      106.25      116.97      6.00 o 
 -13   0   7      592.31      561.22      8.48 o 
 -11   0   7     1302.17     1227.00     12.39 o 
  -9   0   7      364.47      360.29      3.39 o 
  -7   0   7      263.64      276.44      2.63 o 
  -5   0   7     1690.38     1798.23     13.59 o 
  -3   0   7       50.36       54.43      0.72 o 
  -1   0   7     1176.09     1159.38      9.66 o 
   1   0   7      163.39      132.67      1.52 o 
   3   0   7     1532.32     1481.40     15.50 o 
   5   0   7     1214.74     1216.01      9.60 o 
   7   0   7      206.97      201.79      2.50 o 
   9   0   7      734.45      732.33      9.19 o 
  11   0   7        2.97        2.90      0.57 o 
  13   0   7      193.55      189.47      4.18 o 
  15   0   7        0.54       -0.57      1.02 o 
 -21   1   7       18.42       15.03      2.09 o 
 -20   1   7       38.59       34.23      1.81 o 
 -19   1   7       18.47       19.63      1.22 o 
 -18   1   7       40.55       37.07      1.60 o 
 -17   1   7       60.00       58.01      2.13 o 
 -16   1   7       83.85       82.81      1.76 o 
 -15   1   7      100.10      109.80      2.02 o 
 -14   1   7      185.44      192.57      2.64 o 
 -13   1   7      440.49      444.36      4.56 o 
 -12   1   7      447.27      447.83      4.26 o 
 -11   1   7      210.14      212.37      2.19 o 
 -10   1   7      114.29      123.14      1.51 o 
  -9   1   7     2613.66     2580.33     15.96 o 
  -8   1   7      563.46      576.70      4.04 o 
  -7   1   7       73.12       80.47      0.85 o 
  -6   1   7       44.83       44.03      0.52 o 
  -5   1   7     3076.05     3199.56     18.75 o 
  -4   1   7      401.90      373.67      2.29 o 
  -3   1   7     1134.97     1286.87      7.15 o 
  -2   1   7      261.47      290.36      1.92 o 
  -1   1   7      324.37      321.78      2.18 o 
   0   1   7     1610.82     1721.26     10.72 o 
   1   1   7       89.21       74.91      0.86 o 
   2   1   7       34.95       55.29      0.60 o 
   3   1   7      157.94      165.33      1.25 o 
   4   1   7      212.90      214.36      1.53 o 
   5   1   7        0.04        0.35      0.15 o 
   6   1   7      143.33      139.31      1.34 o 
   7   1   7      128.33      114.39      1.27 o 
   8   1   7      164.35      150.98      1.57 o 
   9   1   7       30.82       29.24      0.72 o 
  10   1   7       22.53       20.39      0.68 o 
  11   1   7       20.03       19.48      0.83 o 
  12   1   7      104.04      106.03      2.03 o 
  13   1   7       29.58       27.31      1.85 o 
  14   1   7       60.27       60.19      2.28 o 
  15   1   7       28.29       29.90      1.74 o 
  16   1   7       51.82       48.81      2.17 o 
  17   1   7      165.81      168.74      4.28 o 
  18   1   7       63.94       65.17      2.97 o 
 -20   2   7        0.15       -0.66      0.98 o 
 -19   2   7       18.54       18.74      2.52 o 
 -18   2   7      129.72      133.68      3.93 o 
 -17   2   7       26.36       25.40      1.87 o 
 -16   2   7       11.52       10.94      2.83 o 
 -15   2   7       74.84       75.91      1.73 o 
 -14   2   7      145.61      144.64      2.31 o 
 -13   2   7        7.51        6.40      0.52 o 
 -12   2   7       22.92       23.98      0.88 o 
 -11   2   7      119.31      121.92      1.82 o 
 -10   2   7       28.95       29.06      0.90 o 
  -9   2   7        4.19        2.05      0.33 o 
  -8   2   7        5.23        3.99      0.37 o 
  -7   2   7      313.52      302.72      3.12 o 
  -6   2   7       15.90       17.79      0.71 o 
  -5   2   7       73.30       73.63      1.00 o 
  -4   2   7      244.58      261.95      2.16 o 
  -3   2   7      121.95      118.58      1.24 o 
  -2   2   7       23.15       21.48      0.45 o 
  -1   2   7      173.69      161.70      1.53 o 
   0   2   7      905.53      917.16      6.38 o 
   1   2   7        5.54        5.41      0.29 o 
   2   2   7        0.02       -0.02      0.24 o 
   3   2   7      153.11      148.58      1.44 o 
   4   2   7     1267.31     1230.79      8.77 o 
   5   2   7        2.03        3.01      0.43 o 
   6   2   7       28.48       27.83      0.69 o 
   7   2   7      171.60      174.35      2.14 o 
   8   2   7      794.33      782.82      6.89 o 
   9   2   7      206.14      204.13      2.56 o 
  10   2   7      109.90      104.99      1.64 o 
  11   2   7       16.60       13.38      0.72 o 
  12   2   7      238.75      242.21      3.34 o 
  13   2   7       70.38       76.18      1.94 o 
  14   2   7      102.25       96.95      2.44 o 
  15   2   7      149.23      149.27      3.90 o 
  16   2   7       21.45       18.16      1.52 o 
  17   2   7       27.27       24.53      1.76 o 
 -19   3   7        2.59        1.04      1.35 o 
 -18   3   7       31.20       27.75      3.00 o 
 -17   3   7       46.08       52.34      3.57 o 
 -16   3   7       15.09       12.65      1.12 o 
 -15   3   7        1.00        1.16      0.65 o 
 -14   3   7       74.01       72.58      1.99 o 
 -13   3   7      174.20      179.58      3.60 o 
 -12   3   7      141.10      138.73      3.07 o 
 -11   3   7       13.12       11.34      0.84 o 
 -10   3   7      167.50      158.42      2.70 o 
  -9   3   7       82.58       94.03      2.95 o 
  -8   3   7      857.03      830.67      8.69 o 
  -7   3   7       62.06       56.95      1.25 o 
  -6   3   7        1.59        2.98      0.36 o 
  -5   3   7      240.49      241.84      3.22 o 
  -4   3   7     1149.00     1156.52      9.29 o 
  -3   3   7      327.54      323.67      2.75 o 
  -2   3   7      781.70      817.91      6.62 o 
  -1   3   7     1025.29     1037.47      8.12 o 
   0   3   7       20.65       18.02      0.60 o 
   1   3   7       30.08       29.27      0.75 o 
   2   3   7      353.27      348.33      3.22 o 
   3   3   7      636.96      621.00      5.95 o 
   4   3   7       53.71       53.64      1.10 o 
   5   3   7        4.84        5.65      0.48 o 
   6   3   7       87.98       83.12      1.69 o 
   7   3   7      196.38      197.03      2.73 o 
   8   3   7       55.76       54.48      1.44 o 
   9   3   7       72.81       69.22      1.75 o 
  10   3   7      154.24      150.70      3.84 o 
  11   3   7      267.15      261.88      6.23 o 
  12   3   7      321.31      325.27      5.26 o 
  13   3   7        2.50        2.79      0.79 o 
  14   3   7        1.87        1.40      0.85 o 
  15   3   7      125.28      130.00      4.10 o 
  16   3   7      214.91      229.28      6.22 o 
 -17   4   7        3.20        2.84      1.02 o 
 -16   4   7       56.47       58.09      2.19 o 
 -15   4   7        3.25        2.33      0.84 o 
 -14   4   7        5.05        4.72      0.92 o 
 -13   4   7        0.65        0.23      0.67 o 
 -12   4   7      142.73      136.29      3.11 o 
 -11   4   7       62.07       60.02      1.97 o 
 -10   4   7      179.48      174.56      3.40 o 
  -9   4   7       69.64       69.61      1.96 o 
  -8   4   7       25.88       26.68      1.08 o 
  -7   4   7        2.82        3.13      0.53 o 
  -6   4   7      378.92      379.50      5.52 o 
  -5   4   7       12.01       12.23      0.74 o 
  -4   4   7       79.65       76.83      1.52 o 
  -3   4   7        0.11        0.61      0.42 o 
  -2   4   7      156.25      157.97      2.33 o 
  -1   4   7      230.58      242.00      3.27 o 
   0   4   7      230.99      234.02      3.22 o 
   1   4   7      158.81      162.87      2.56 o 
   2   4   7        3.62        3.11      0.50 o 
   3   4   7       82.73       87.00      1.75 o 
   4   4   7      167.71      172.19      2.73 o 
   5   4   7       93.62       95.15      1.68 o 
   6   4   7       20.81       23.76      1.09 o 
   7   4   7       76.09       78.76      2.14 o 
   8   4   7       82.98       84.81      2.32 o 
   9   4   7      107.91      103.68      2.64 o 
  10   4   7       71.80       77.96      2.38 o 
  11   4   7        6.79        6.99      1.06 o 
  12   4   7       15.24       13.06      1.88 o 
  13   4   7       50.60       55.65      3.25 o 
  14   4   7       90.26       90.53      3.18 o 
 -13   5   7       58.56       55.88      2.86 o 
 -12   5   7       22.19       18.34      1.35 o 
 -11   5   7       15.92       13.67      1.16 o 
 -10   5   7        1.38        0.25      0.62 o 
  -9   5   7       20.94       18.82      1.20 o 
  -8   5   7        5.30        3.32      0.70 o 
  -7   5   7        0.92        1.19      0.54 o 
  -6   5   7       43.72       42.23      1.47 o 
  -5   5   7       56.32       56.48      2.46 o 
  -4   5   7       10.51        9.25      1.66 o 
  -3   5   7        0.32        1.42      0.61 o 
  -2   5   7       51.58       53.88      3.84 o 
  -1   5   7      161.32      164.19      3.59 o 
   0   5   7        3.34        3.87      0.65 o 
   1   5   7      114.03      112.48      2.27 o 
   2   5   7      202.20      206.96      3.42 o 
   3   5   7        2.46        1.40      0.56 o 
   4   5   7        0.25        0.30      0.44 o 
   5   5   7       83.23       84.04      2.18 o 
   6   5   7      251.92      263.75      4.48 o 
   7   5   7       88.01       92.53      2.47 o 
   8   5   7       38.98       36.41      1.68 o 
   9   5   7       10.67        9.20      1.08 o 
  10   5   7       67.45       72.90      2.61 o 
  -7   6   7       93.42       96.91      4.84 o 
  -6   6   7       53.72       56.19      2.20 o 
  -5   6   7       22.03       20.83      1.41 o 
  -4   6   7        1.70        1.38      0.75 o 
  -3   6   7       51.22       52.50      2.00 o 
  -2   6   7       25.44       23.56      1.38 o 
  -1   6   7       51.70       51.33      2.11 o 
   0   6   7        2.04        1.93      0.82 o 
   1   6   7        2.82        3.15      0.89 o 
   2   6   7        6.99        5.71      0.85 o 
   3   6   7       31.49       30.17      1.27 o 
   4   6   7        1.11        1.39      0.65 o 
 -20   0   8      192.48      189.28      5.76 o 
 -18   0   8       53.41       53.09      5.31 o 
 -16   0   8      592.50      583.46      8.47 o 
 -14   0   8      229.43      219.28      3.94 o 
 -12   0   8      641.83      641.37      8.18 o 
 -10   0   8       30.65       37.16      0.87 o 
  -8   0   8     1735.19     1736.63     15.20 o 
  -6   0   8        8.16        3.74      0.39 o 
  -4   0   8     2179.28     2418.04     16.62 o 
  -2   0   8      117.04      124.81      1.36 o 
   0   0   8      634.24      793.01      6.31 o 
   2   0   8     2950.32     3108.76     26.19 o 
   4   0   8      280.65      301.53      2.97 o 
   6   0   8     6448.60     5944.11     49.12 o 
   8   0   8      672.49      647.27      7.72 o 
  10   0   8     1710.83     1716.32     24.38 o 
  12   0   8      247.80      267.67      5.28 o 
  14   0   8      512.76      523.00     24.68 o 
  16   0   8       23.00       19.95      2.38 o 
  18   0   8      332.70      338.34     14.46 o 
 -21   1   8       52.08       46.85      7.43 o 
 -20   1   8       98.45      109.96      3.43 o 
 -19   1   8        5.95        4.86      0.81 o 
 -18   1   8        0.69       -0.30      0.54 o 
 -17   1   8       28.95       25.98      1.26 o 
 -16   1   8       84.15       84.10      2.35 o 
 -15   1   8       65.87       62.85      1.48 o 
 -14   1   8        0.89        1.91      0.54 o 
 -13   1   8       31.59       32.48      0.90 o 
 -12   1   8        0.04        0.26      0.26 o 
 -11   1   8     1027.80     1013.12      7.48 o 
 -10   1   8       33.29       29.79      0.64 o 
  -9   1   8      672.82      677.82      4.36 o 
  -8   1   8      248.73      248.56      1.98 o 
  -7   1   8     1259.31     1291.23      7.48 o 
  -6   1   8      832.86      800.87      4.50 o 
  -5   1   8      995.84     1041.65      5.45 o 
  -4   1   8      600.02      603.53      3.38 o 
  -3   1   8     1589.61     1601.16      8.58 o 
  -2   1   8     2381.90     2369.06     12.85 o 
  -1   1   8      353.29      335.78      2.44 o 
   0   1   8      289.88      298.83      2.26 o 
   1   1   8     2684.33     2723.79     15.88 o 
   2   1   8     2154.91     2166.89     12.47 o 
   3   1   8      563.65      565.16      3.39 o 
   4   1   8        0.00        1.15      0.20 o 
   5   1   8      839.08      842.46      5.33 o 
   6   1   8      997.87     1017.38      6.85 o 
   7   1   8      140.65      144.85      1.52 o 
   8   1   8      118.59      118.56      1.38 o 
   9   1   8      191.88      187.75      2.13 o 
  10   1   8      103.92      105.86      1.60 o 
  11   1   8        8.70        6.99      0.72 o 
  12   1   8      102.68       98.78      2.50 o 
  13   1   8       39.75       40.36      2.49 o 
  14   1   8       12.89       11.20      1.23 o 
  15   1   8        4.83        4.92      1.54 o 
  16   1   8       18.82       16.74      3.15 o 
  17   1   8       18.65       18.57      2.39 o 
  18   1   8       39.29       47.87      4.14 o 
 -20   2   8       92.10      105.08      6.57 o 
 -19   2   8      255.66      253.35      6.64 o 
 -18   2   8       18.46       20.63      1.56 o 
 -17   2   8       79.54       83.16      2.61 o 
 -16   2   8        0.49        0.98      0.52 o 
 -15   2   8      820.04      835.22     12.44 o 
 -14   2   8       49.34       51.93      1.19 o 
 -13   2   8       72.55       68.55      1.41 o 
 -12   2   8       72.36       70.93      1.38 o 
 -11   2   8     1332.22     1330.91     11.47 o 
 -10   2   8        0.72        1.86      0.31 o 
  -9   2   8       36.80       29.42      0.85 o 
  -8   2   8        3.34        6.16      0.55 o 
  -7   2   8     1401.04     1360.27     11.11 o 
  -6   2   8      251.99      231.96      2.82 o 
  -5   2   8        3.57        4.51      0.45 o 
  -4   2   8      173.49      170.22      1.93 o 
  -3   2   8      618.33      609.94      4.66 o 
  -2   2   8      443.50      444.73      3.63 o 
  -1   2   8        0.59        1.29      0.30 o 
   0   2   8      603.30      605.60      4.93 o 
   1   2   8        3.14        3.07      0.29 o 
   2   2   8       59.95       61.72      0.86 o 
   3   2   8       17.86       17.59      0.54 o 
   4   2   8      310.00      297.62      2.69 o 
   5   2   8      397.23      376.08      3.57 o 
   6   2   8        0.21        0.54      0.26 o 
   7   2   8      149.82      148.51      2.12 o 
   8   2   8       98.37       97.86      1.78 o 
   9   2   8      517.00      517.98      4.77 o 
  10   2   8       13.26       11.99      0.71 o 
  11   2   8      203.42      211.66      2.90 o 
  12   2   8        2.31        2.10      0.55 o 
  13   2   8      303.26      306.96      4.88 o 
  14   2   8        7.32        5.88      0.93 o 
  15   2   8      145.18      144.66      7.82 o 
  16   2   8        4.46        3.95      0.99 o 
  17   2   8       90.38       93.30      3.87 o 
 -19   3   8        1.26        1.41      1.30 o 
 -18   3   8       77.40       81.38      3.34 o 
 -17   3   8       13.30       10.15      1.46 o 
 -16   3   8       77.38       78.81      2.24 o 
 -15   3   8        4.20        3.74      0.74 o 
 -14   3   8      209.67      210.97      3.64 o 
 -13   3   8       12.66       10.07      1.03 o 
 -12   3   8       69.74       71.51      2.33 o 
 -11   3   8        7.21        6.10      0.71 o 
 -10   3   8      400.46      399.90      5.07 o 
  -9   3   8      246.87      228.13      3.35 o 
  -8   3   8       33.38       34.54      1.14 o 
  -7   3   8      634.45      607.89      5.67 o 
  -6   3   8      469.30      460.78      4.86 o 
  -5   3   8       60.58       63.12      1.84 o 
  -4   3   8       12.20       11.40      0.56 o 
  -3   3   8     1813.01     1797.03     14.96 o 
  -2   3   8      499.37      474.25      4.41 o 
  -1   3   8      252.24      251.35      2.70 o 
   0   3   8      106.48      111.59      1.48 o 
   1   3   8      845.01      829.87      7.00 o 
   2   3   8      373.20      342.23      3.42 o 
   3   3   8      414.77      388.15      3.96 o 
   4   3   8      126.16      139.81      2.10 o 
   5   3   8      218.54      225.71      2.86 o 
   6   3   8      147.85      147.75      2.43 o 
   7   3   8      357.25      355.74      4.73 o 
   8   3   8      164.16      165.93      2.91 o 
   9   3   8        0.17        0.43      0.54 o 
  10   3   8       60.65       58.68      1.98 o 
  11   3   8       72.34       75.56      2.56 o 
  12   3   8      102.01      102.21      2.67 o 
  13   3   8       46.55       44.41      1.90 o 
  14   3   8       25.50       25.80      1.98 o 
  15   3   8        9.14        7.28      1.46 o 
 -17   4   8        0.01       -0.13      0.89 o 
 -16   4   8       43.06       40.14      2.04 o 
 -15   4   8       10.06        7.59      1.08 o 
 -14   4   8       10.23        8.78      1.11 o 
 -13   4   8       32.90       30.54      1.62 o 
 -12   4   8      168.25      163.18      3.49 o 
 -11   4   8       30.45       29.05      1.46 o 
 -10   4   8       79.78       76.24      2.15 o 
  -9   4   8      189.85      182.78      3.48 o 
  -8   4   8       33.76       34.88      1.77 o 
  -7   4   8       68.53       67.93      1.69 o 
  -6   4   8        0.11        0.28      0.43 o 
  -5   4   8      721.73      722.74      7.57 o 
  -4   4   8        0.53        0.51      0.43 o 
  -3   4   8        5.28        5.46      0.81 o 
  -2   4   8      524.44      538.80      6.12 o 
  -1   4   8     1172.95     1205.69     11.93 o 
   0   4   8      315.88      333.70      4.23 o 
   1   4   8      130.44      132.68      2.38 o 
   2   4   8      178.68      183.65      2.91 o 
   3   4   8      546.37      558.27      6.36 o 
   4   4   8      196.34      190.81      3.18 o 
   5   4   8      213.52      207.95      3.19 o 
   6   4   8       17.26       17.11      1.12 o 
   7   4   8       58.66       59.22      2.28 o 
   8   4   8       29.53       24.39      1.39 o 
   9   4   8       42.06       39.42      1.89 o 
  10   4   8      371.48      366.15      9.75 o 
  11   4   8        1.51        1.75      1.29 o 
  12   4   8        7.62        4.89      1.10 o 
  13   4   8        0.23        0.91      0.90 o 
 -13   5   8      267.06      283.56      7.70 o 
 -12   5   8        9.68       10.87      1.21 o 
 -11   5   8        3.48        2.46      0.75 o 
 -10   5   8        5.08        4.27      0.80 o 
  -9   5   8      167.10      162.44      3.72 o 
  -8   5   8       11.27       12.60      1.03 o 
  -7   5   8       40.63       39.11      1.52 o 
  -6   5   8        0.01       -0.84      0.68 o 
  -5   5   8      193.52      199.19      4.02 o 
  -4   5   8       17.42       21.59      3.12 o 
  -3   5   8       32.04       30.53      1.53 o 
  -2   5   8       12.42       14.73      1.13 o 
  -1   5   8      126.86      127.12      4.11 o 
   0   5   8        7.42        6.80      0.79 o 
   1   5   8        0.43       -0.10      0.52 o 
   2   5   8       39.62       39.16      1.42 o 
   3   5   8        8.66        8.04      0.82 o 
   4   5   8        1.92        0.77      0.48 o 
   5   5   8       29.23       30.01      1.42 o 
   6   5   8       28.33       25.62      1.40 o 
   7   5   8       31.98       32.73      1.59 o 
   8   5   8       17.16       14.70      1.32 o 
   9   5   8       48.82       47.60      2.15 o 
  10   5   8        9.34        8.19      1.19 o 
  -6   6   8       58.28       67.78      2.50 o 
  -5   6   8        5.97        6.67      1.06 o 
  -4   6   8       87.52       92.48      3.25 o 
  -3   6   8       14.52       12.14      1.53 o 
  -2   6   8       43.01       43.48      2.87 o 
  -1   6   8       18.11       19.20      1.49 o 
   0   6   8      106.36      114.16      3.47 o 
   1   6   8       19.09       20.29      1.56 o 
   2   6   8       22.91       22.58      1.31 o 
   3   6   8        5.04        5.47      0.82 o 
 -21   0   9       11.27        9.81      1.67 o 
 -19   0   9        9.66        8.15      1.35 o 
 -17   0   9      124.14      127.14      2.92 o 
 -15   0   9       64.87       68.32      1.97 o 
 -13   0   9      819.55      795.82     10.66 o 
 -11   0   9       13.53       12.60      0.72 o 
  -9   0   9     1436.25     1465.16     12.17 o 
  -7   0   9       39.96       30.51      0.70 o 
  -5   0   9     2498.56     2489.66     17.72 o 
  -3   0   9        0.93       -0.38      0.19 o 
  -1   0   9     4174.37     4187.64     43.04 o 
   1   0   9      541.47      583.24      6.93 o 
   3   0   9     1383.47     1367.00     12.88 o 
   5   0   9      397.63      407.14      4.38 o 
   7   0   9      154.57      157.68      2.17 o 
   9   0   9      137.28      135.96      3.38 o 
  11   0   9        5.87        5.82      0.82 o 
  13   0   9        7.17        7.58      1.08 o 
  15   0   9      107.88      115.80      9.11 o 
 -21   1   9        8.21        6.91      1.88 o 
 -20   1   9       52.94       59.35      2.15 o 
 -19   1   9      140.33      144.13      3.00 o 
 -18   1   9      241.83      243.03      4.05 o 
 -17   1   9      306.76      318.12      5.75 o 
 -16   1   9        0.00       -0.30      0.48 o 
 -15   1   9       22.63       21.37      0.92 o 
 -14   1   9      338.50      346.54      4.00 o 
 -13   1   9      697.10      696.18      6.67 o 
 -12   1   9       52.19       50.18      0.97 o 
 -11   1   9      274.69      284.51      2.53 o 
 -10   1   9       79.56       93.34      1.52 o 
  -9   1   9       41.36       38.36      0.68 o 
  -8   1   9        1.89        0.92      0.26 o 
  -7   1   9      343.99      379.26      2.62 o 
  -6   1   9       87.26       85.22      0.83 o 
  -5   1   9       96.52      133.05      1.06 o 
  -4   1   9        3.84        4.54      0.31 o 
  -3   1   9      141.71      129.25      0.99 o 
  -2   1   9        5.65        4.55      0.22 o 
  -1   1   9      121.20      121.82      1.06 o 
   0   1   9      178.47      188.86      1.39 o 
   1   1   9      439.34      440.52      2.84 o 
   2   1   9       10.20       16.17      0.38 o 
   3   1   9     1291.10     1303.46      7.36 o 
   4   1   9      393.27      380.96      2.74 o 
   5   1   9       34.61       29.90      0.54 o 
   6   1   9      156.89      162.78      1.60 o 
   7   1   9     1867.08     1864.56     12.36 o 
   8   1   9       27.70       25.29      0.87 o 
   9   1   9      393.18      394.14      3.85 o 
  10   1   9        4.92        5.58      0.54 o 
  11   1   9      388.50      389.77      5.40 o 
  12   1   9       31.94       29.36      1.93 o 
  13   1   9      377.41      380.01      7.43 o 
  14   1   9        0.19        0.37      0.71 o 
  15   1   9        6.40        5.48      1.02 o 
  16   1   9       58.64       55.94      2.35 o 
  17   1   9       62.25       55.25      7.49 o 
 -20   2   9       33.63       31.84      3.72 o 
 -19   2   9        1.29        0.11      0.91 o 
 -18   2   9       25.13       21.98      1.58 o 
 -17   2   9       27.58       29.88      1.56 o 
 -16   2   9       54.35       57.61      1.65 o 
 -15   2   9       13.91       11.48      0.81 o 
 -14   2   9      397.59      410.65      4.57 o 
 -13   2   9       37.73       41.54      1.60 o 
 -12   2   9        0.23        1.19      0.35 o 
 -11   2   9      218.96      207.29      2.63 o 
 -10   2   9     1247.47     1294.93     11.13 o 
  -9   2   9      212.86      184.99      2.21 o 
  -8   2   9      191.50      209.61      2.52 o 
  -7   2   9        0.15        0.52      0.26 o 
  -6   2   9     1622.35     1587.16     13.20 o 
  -5   2   9      431.52      439.09      4.07 o 
  -4   2   9      704.88      745.09      6.33 o 
  -3   2   9      678.32      677.19      5.63 o 
  -2   2   9     1092.12     1058.44      8.36 o 
  -1   2   9       46.76       44.90      0.86 o 
   0   2   9      866.89      858.56      7.01 o 
   1   2   9      145.51      129.03      1.52 o 
   2   2   9      377.23      368.52      3.31 o 
   3   2   9       23.68       16.16      0.55 o 
   4   2   9      456.51      449.60      3.79 o 
   5   2   9       87.12       99.82      1.49 o 
   6   2   9       23.56       23.71      0.82 o 
   7   2   9        1.27        1.10      0.36 o 
   8   2   9       74.20       74.01      1.39 o 
   9   2   9      242.97      239.31      2.78 o 
  10   2   9        6.00        4.80      0.51 o 
  11   2   9      144.27      148.01      2.50 o 
  12   2   9       11.93       12.70      1.15 o 
  13   2   9       25.92       22.69      2.10 o 
  14   2   9        1.69        0.82      0.73 o 
  15   2   9       89.75       93.18      3.03 o 
  16   2   9       68.07       74.03      2.77 o 
 -19   3   9        0.37        1.98      1.39 o 
 -18   3   9       74.75       74.16      3.24 o 
 -17   3   9        2.14        3.13      1.08 o 
 -16   3   9       12.37        9.17      1.09 o 
 -15   3   9       16.26       11.73      1.06 o 
 -14   3   9      151.55      151.65      3.02 o 
 -13   3   9        4.16        3.56      0.78 o 
 -12   3   9       52.96       52.88      1.74 o 
 -11   3   9      262.75      247.56      3.78 o 
 -10   3   9      141.30      141.83      2.59 o 
  -9   3   9       76.02       69.80      1.59 o 
  -8   3   9      156.63      156.13      2.32 o 
  -7   3   9       91.05       95.99      1.84 o 
  -6   3   9        0.28        0.62      0.30 o 
  -5   3   9       66.69       63.98      1.22 o 
  -4   3   9        7.60        8.94      0.48 o 
  -3   3   9        1.08        1.07      0.28 o 
  -2   3   9        7.20        7.66      0.43 o 
  -1   3   9       53.93       54.27      1.02 o 
   0   3   9        1.77        1.63      0.31 o 
   1   3   9       74.22       80.21      1.31 o 
   2   3   9       91.47       94.63      1.73 o 
   3   3   9       37.64       30.21      1.00 o 
   4   3   9       69.65       73.52      1.68 o 
   5   3   9       85.64       80.63      1.65 o 
   6   3   9      201.86      196.29      3.16 o 
   7   3   9        0.23        0.59      0.46 o 
   8   3   9      554.51      572.18      6.85 o 
   9   3   9        0.93        1.23      0.64 o 
  10   3   9       24.61       24.31      3.05 o 
  11   3   9       44.58       44.14      1.81 o 
  12   3   9      190.00      199.66      3.97 o 
  13   3   9        0.04        0.84      0.83 o 
  14   3   9      150.68      157.33      4.58 o 
  15   3   9       57.78       49.02      3.24 o 
 -16   4   9       65.40       66.24      3.15 o 
 -15   4   9        8.77        7.08      1.12 o 
 -14   4   9        3.66        2.78      0.83 o 
 -13   4   9       52.77       48.89      1.97 o 
 -12   4   9       33.62       33.43      1.65 o 
 -11   4   9        1.90        1.29      0.64 o 
 -10   4   9       15.65       15.35      1.14 o 
  -9   4   9      293.30      288.69      4.72 o 
  -8   4   9        0.25        0.75      0.50 o 
  -7   4   9        7.33        7.43      0.78 o 
  -6   4   9        4.55        4.39      0.57 o 
  -5   4   9      333.35      331.75      4.21 o 
  -4   4   9       18.44       18.57      1.10 o 
  -3   4   9       39.74       39.22      2.22 o 
  -2   4   9        3.83        3.32      0.55 o 
  -1   4   9      106.13      106.11      2.19 o 
   0   4   9       58.91       60.15      1.67 o 
   1   4   9        1.05        0.82      0.40 o 
   2   4   9       64.01       68.95      2.17 o 
   3   4   9      104.05      102.71      2.89 o 
   4   4   9       63.60       59.89      1.65 o 
   5   4   9        1.02        1.47      0.69 o 
   6   4   9      240.07      238.51      4.53 o 
   7   4   9       23.74       22.15      1.43 o 
   8   4   9        0.63        0.84      0.64 o 
   9   4   9        6.81        5.00      0.98 o 
  10   4   9      264.45      247.41      5.13 o 
  11   4   9        2.63        1.44      0.86 o 
  12   4   9       65.29       59.90      2.57 o 
  13   4   9       22.47       21.15      1.80 o 
 -13   5   9       21.11       21.52      1.63 o 
 -12   5   9      170.12      175.82      3.84 o 
 -11   5   9        0.59        0.57      0.71 o 
 -10   5   9       71.09       66.02      2.16 o 
  -9   5   9       73.46       70.82      2.17 o 
  -8   5   9      114.08      112.04      2.70 o 
  -7   5   9      105.99      102.23      2.86 o 
  -6   5   9      116.03      113.45      3.71 o 
  -5   5   9        0.06       -0.06      0.64 o 
  -4   5   9      103.41      112.25      3.98 o 
  -3   5   9      192.69      183.72      5.20 o 
  -2   5   9      175.62      170.82      3.97 o 
  -1   5   9      233.01      231.69      6.31 o 
   0   5   9       34.57       37.37      1.63 o 
   1   5   9        2.41        3.07      0.81 o 
   2   5   9      150.49      151.25      3.80 o 
   3   5   9      187.42      190.11      3.79 o 
   4   5   9        2.06        1.36      0.58 o 
   5   5   9       15.17       11.59      1.12 o 
   6   5   9       14.90       13.29      1.24 o 
   7   5   9       50.22       50.48      2.09 o 
   8   5   9        0.27        0.51      0.72 o 
   9   5   9        0.07        1.19      0.81 o 
  -5   6   9        1.20        1.65      0.87 o 
  -4   6   9        0.16        0.37      0.75 o 
  -3   6   9        0.12        0.72      0.71 o 
  -2   6   9       41.48       40.94      2.05 o 
  -1   6   9       64.40       66.45      2.67 o 
   0   6   9        4.80        2.33      0.95 o 
   1   6   9      131.43      135.83      4.04 o 
   2   6   9       22.06       21.56      1.13 o 
 -20   0  10      277.87      290.82      7.58 o 
 -18   0  10       70.45       73.19      2.86 o 
 -16   0  10      340.82      351.97      5.76 o 
 -14   0  10       61.20       58.01      1.79 o 
 -12   0  10       83.55       89.16      2.03 o 
 -10   0  10       90.91       86.62      1.70 o 
  -8   0  10      111.53      111.34      1.55 o 
  -6   0  10      273.51      263.21      2.50 o 
  -4   0  10     1563.72     1622.84     13.89 o 
  -2   0  10     1536.37     1545.99     12.27 o 
   0   0  10     1386.49     1423.46     12.05 o 
   2   0  10     1373.59     1313.52     11.28 o 
   4   0  10      682.94      715.32      6.48 o 
   6   0  10      312.34      319.80      3.47 o 
   8   0  10      928.25      922.60     11.08 o 
  10   0  10      458.17      470.46      6.50 o 
  12   0  10      132.92      143.31      3.47 o 
  14   0  10      211.52      226.22     14.07 o 
  16   0  10       49.26       44.55      4.01 o 
 -21   1  10        3.52        4.37      2.21 o 
 -20   1  10      151.77      159.02      3.65 o 
 -19   1  10       24.87       22.39      1.68 o 
 -18   1  10        5.31        5.30      0.80 o 
 -17   1  10       32.69       31.35      1.39 o 
 -16   1  10      547.93      547.60      7.00 o 
 -15   1  10      117.87      117.15      2.35 o 
 -14   1  10        8.20       10.25      0.66 o 
 -13   1  10      116.49      119.18      1.85 o 
 -12   1  10      959.58      962.37      7.54 o 
 -11   1  10      121.55      123.96      1.48 o 
 -10   1  10       19.05       27.90      0.66 o 
  -9   1  10      623.70      623.51      4.49 o 
  -8   1  10     1832.40     1758.64     10.68 o 
  -7   1  10      383.04      387.49      2.70 o 
  -6   1  10      283.64      268.12      1.90 o 
  -5   1  10     1051.28     1104.88      6.23 o 
  -4   1  10     1553.20     1540.45      8.31 o 
  -3   1  10      719.70      734.98      4.46 o 
  -2   1  10      969.17      969.47      6.18 o 
  -1   1  10       38.17       35.98      0.50 o 
   0   1  10       12.74       11.65      0.35 o 
   1   1  10       47.77       65.75      0.94 o 
   2   1  10      103.33      108.18      1.07 o 
   3   1  10       54.34       58.91      0.81 o 
   4   1  10      179.72      164.97      1.52 o 
   5   1  10      453.70      450.08      3.48 o 
   6   1  10      178.73      164.69      1.74 o 
   7   1  10      310.97      306.46      2.75 o 
   8   1  10       61.67       61.60      1.16 o 
   9   1  10      157.73      164.07      2.29 o 
  10   1  10      184.98      189.04      2.83 o 
  11   1  10       68.24       70.64      2.13 o 
  12   1  10       59.31       56.50      1.97 o 
  13   1  10      173.04      172.44      4.17 o 
  14   1  10      161.54      158.55      4.04 o 
  15   1  10       33.27       29.93      1.81 o 
  16   1  10       34.19       35.61      1.99 o 
  17   1  10       81.56       74.60      4.89 o 
 -20   2  10       25.66       27.29      4.69 o 
 -19   2  10        3.01        1.42      0.99 o 
 -18   2  10        3.06        1.21      0.82 o 
 -17   2  10      158.81      163.17      4.99 o 
 -16   2  10       16.20       15.00      0.89 o 
 -15   2  10        3.28        3.87      0.56 o 
 -14   2  10       72.61       65.07      1.37 o 
 -13   2  10      122.06      126.38      2.04 o 
 -12   2  10      204.45      200.87      2.67 o 
 -11   2  10      111.00      116.06      1.84 o 
 -10   2  10     1286.62     1249.31     10.84 o 
  -9   2  10       15.08       22.81      0.73 o 
  -8   2  10      146.16      132.67      1.71 o 
  -7   2  10     1002.20      946.02      7.48 o 
  -6   2  10      678.01      708.01      6.13 o 
  -5   2  10        0.47        0.26      0.26 o 
  -4   2  10      539.11      540.17      4.97 o 
  -3   2  10     3170.80     3009.07     23.26 o 
  -2   2  10        6.14        6.62      0.44 o 
  -1   2  10       22.59       16.43      0.64 o 
   0   2  10       33.12       34.89      0.76 o 
   1   2  10     3573.68     3386.41     23.92 o 
   2   2  10        7.07        8.47      0.50 o 
   3   2  10      221.17      174.69      2.06 o 
   4   2  10       10.57       14.59      0.58 o 
   5   2  10     1999.10     1997.74     15.82 o 
   6   2  10       30.37       30.09      0.94 o 
   7   2  10      328.75      311.20      3.39 o 
   8   2  10       21.66       18.81      1.02 o 
   9   2  10      610.40      633.70      5.74 o 
  10   2  10       30.61       32.06      1.04 o 
  11   2  10      226.24      224.27      6.02 o 
  12   2  10       86.53       83.46      2.23 o 
  13   2  10       58.99       59.57      2.12 o 
  14   2  10        1.52        0.91      0.69 o 
  15   2  10       84.34       86.08      2.94 o 
  16   2  10       12.77       11.00      1.88 o 
 -19   3  10        0.97        0.35      1.38 o 
 -18   3  10       13.77       13.57      4.75 o 
 -17   3  10       19.61       16.33      1.79 o 
 -16   3  10      162.27      164.62      4.42 o 
 -15   3  10       15.43       12.78      1.34 o 
 -14   3  10       11.66       11.33      1.17 o 
 -13   3  10      106.15      109.20      2.81 o 
 -12   3  10      385.90      383.40      5.93 o 
 -11   3  10      253.61      248.90      3.84 o 
 -10   3  10       39.32       40.90      1.33 o 
  -9   3  10       16.11       19.06      0.98 o 
  -8   3  10      209.51      207.32      2.94 o 
  -7   3  10      419.89      410.45      4.96 o 
  -6   3  10       13.13       11.64      0.72 o 
  -5   3  10       70.89       67.83      1.44 o 
  -4   3  10      109.74      113.17      1.85 o 
  -3   3  10       55.71       54.82      1.23 o 
  -2   3  10      428.18      429.00      4.49 o 
  -1   3  10       31.43       28.86      1.23 o 
   0   3  10      378.14      371.89      4.34 o 
   1   3  10       22.23       24.01      0.86 o 
   2   3  10      290.40      280.93      3.57 o 
   3   3  10      110.34      112.96      2.02 o 
   4   3  10      243.53      224.42      2.92 o 
   5   3  10        8.55        8.27      0.73 o 
   6   3  10       77.19       77.50      1.89 o 
   7   3  10      184.98      188.32      3.24 o 
   8   3  10        0.06        0.49      0.63 o 
   9   3  10      254.42      262.77      5.14 o 
  10   3  10      164.71      165.41      3.95 o 
  11   3  10        9.31        8.32      1.19 o 
  12   3  10        3.82        2.98      0.81 o 
  13   3  10      199.64      204.61      5.29 o 
  14   3  10      138.72      151.86      5.25 o 
 -16   4  10       37.41       36.76      2.20 o 
 -15   4  10       91.14       94.24      3.04 o 
 -14   4  10       51.86       49.96      2.11 o 
 -13   4  10      100.38       98.52      3.17 o 
 -12   4  10       30.40       25.78      2.11 o 
 -11   4  10      155.06      157.84      3.43 o 
 -10   4  10       62.32       61.26      2.00 o 
  -9   4  10      303.68      306.12      4.96 o 
  -8   4  10        1.36        1.74      0.49 o 
  -7   4  10       63.71       61.78      1.85 o 
  -6   4  10       81.27       75.90      2.19 o 
  -5   4  10      337.67      346.42      4.71 o 
  -4   4  10        7.90       10.52      1.02 o 
  -3   4  10        0.23        0.22      0.43 o 
  -2   4  10       20.33       20.44      1.03 o 
  -1   4  10       83.06       84.42      1.98 o 
   0   4  10      181.14      185.67      2.86 o 
   1   4  10       12.62       10.39      0.76 o 
   2   4  10       57.89       58.85      1.79 o 
   3   4  10        0.10        0.36      0.49 o 
   4   4  10      268.99      263.96      4.32 o 
   5   4  10        9.76        9.77      1.18 o 
   6   4  10      188.58      185.13      4.58 o 
   7   4  10       38.63       37.35      2.06 o 
   8   4  10        9.50       10.15      1.15 o 
   9   4  10        4.20        3.56      0.93 o 
  10   4  10        2.05        1.14      0.83 o 
  11   4  10      100.35      103.38      3.28 o 
  12   4  10        9.19        8.44      1.35 o 
 -13   5  10        3.79        2.62      0.97 o 
 -12   5  10      115.00      120.63      4.33 o 
 -11   5  10       10.43       10.24      1.12 o 
 -10   5  10       28.00       28.46      1.56 o 
  -9   5  10       10.24       10.31      1.04 o 
  -8   5  10       99.83       98.28      2.92 o 
  -7   5  10       14.65       11.83      1.20 o 
  -6   5  10      126.34      128.39      3.44 o 
  -5   5  10      118.11      117.77      3.08 o 
  -4   5  10       12.86       10.36      1.55 o 
  -3   5  10      110.84      109.01      3.16 o 
  -2   5  10       89.49       87.99      3.47 o 
  -1   5  10      694.23      686.86     11.14 o 
   0   5  10        1.77        2.09      0.72 o 
   1   5  10        3.06        2.35      0.83 o 
   2   5  10       87.80       83.10      2.81 o 
   3   5  10      425.86      439.07      6.84 o 
   4   5  10        9.67        9.86      1.05 o 
   5   5  10       43.76       38.14      1.77 o 
   6   5  10       42.67       39.27      1.88 o 
   7   5  10       66.51       66.25      3.31 o 
   8   5  10       59.84       58.49      2.36 o 
  -4   6  10        6.23        6.53      1.14 o 
  -3   6  10       11.90       10.19      1.26 o 
  -2   6  10      133.72      143.36      3.84 o 
  -1   6  10        9.63        9.39      1.73 o 
 -21   0  11       96.10      119.98      5.52 o 
 -19   0  11      620.93      643.54     11.67 o 
 -17   0  11       34.03       32.02      2.19 o 
 -15   0  11      980.69      992.27     13.21 o 
 -13   0  11      484.44      481.82      7.10 o 
 -11   0  11      476.38      475.90      6.04 o 
  -9   0  11      369.38      395.40      4.05 o 
  -7   0  11      350.66      322.82      2.94 o 
  -5   0  11      454.92      459.45      4.23 o 
  -3   0  11       34.68       32.55      0.72 o 
  -1   0  11      102.15      102.49      1.39 o 
   1   0  11       46.56       38.17      0.88 o 
   3   0  11      202.91      202.65      2.61 o 
   5   0  11       16.47       13.24      0.60 o 
   7   0  11      538.28      535.19      7.01 o 
   9   0  11       12.41       13.66      1.26 o 
  11   0  11      451.28      461.48      7.01 o 
  13   0  11       99.08      102.33      3.92 o 
  15   0  11      130.80      135.59      4.73 o 
 -21   1  11       31.25       26.76      3.35 o 
 -20   1  11        7.36        8.72      1.03 o 
 -19   1  11        0.29        0.41      0.65 o 
 -18   1  11       14.92       15.25      1.06 o 
 -17   1  11        4.12        3.96      0.69 o 
 -16   1  11        6.16        6.42      0.76 o 
 -15   1  11       32.28       32.92      1.10 o 
 -14   1  11      181.37      191.98      2.72 o 
 -13   1  11       30.72       30.04      1.06 o 
 -12   1  11       27.45       26.37      0.82 o 
 -11   1  11       68.24       70.32      1.22 o 
 -10   1  11      122.59      150.18      1.69 o 
  -9   1  11       87.43       92.15      1.15 o 
  -8   1  11       39.81       24.58      0.55 o 
  -7   1  11      302.38      297.10      2.22 o 
  -6   1  11      695.24      692.89      4.31 o 
  -5   1  11      537.33      548.47      3.59 o 
  -4   1  11       77.62       68.67      0.79 o 
  -3   1  11      247.19      244.77      1.92 o 
  -2   1  11     2158.82     2121.34     12.29 o 
  -1   1  11     1575.92     1593.52      9.60 o 
   0   1  11      122.84      122.18      1.18 o 
   1   1  11       17.43       20.94      0.48 o 
   2   1  11     1237.80     1169.11      7.69 o 
   3   1  11      833.36      851.96      5.44 o 
   4   1  11      172.74      148.49      1.45 o 
   5   1  11      219.34      234.40      2.26 o 
   6   1  11      576.99      584.15      4.62 o 
   7   1  11       83.40       86.25      1.31 o 
   8   1  11      200.54      193.69      2.43 o 
   9   1  11      145.62      142.37      2.80 o 
  10   1  11      109.55      112.00      2.43 o 
  11   1  11        4.02        3.87      0.73 o 
  12   1  11       90.71       91.04      2.56 o 
  13   1  11       47.71       45.47      2.06 o 
  14   1  11        0.30        0.28      0.74 o 
  15   1  11       50.19       50.37      2.36 o 
  16   1  11        4.27        2.05      2.17 o 
 -20   2  11        2.81        0.67      1.24 o 
 -19   2  11        6.07        5.51      1.19 o 
 -18   2  11      266.49      267.71      6.07 o 
 -17   2  11        1.73        1.63      0.78 o 
 -16   2  11        2.85        3.87      0.97 o 
 -15   2  11       17.20       17.28      1.01 o 
 -14   2  11      483.58      462.71      5.04 o 
 -13   2  11      103.20      106.49      1.68 o 
 -12   2  11       45.11       45.08      1.23 o 
 -11   2  11       58.00       57.53      1.20 o 
 -10   2  11      451.74      424.30      4.23 o 
  -9   2  11        7.75       13.23      0.59 o 
  -8   2  11      102.00       99.14      1.45 o 
  -7   2  11       60.26       72.04      1.33 o 
  -6   2  11      219.96      208.85      2.13 o 
  -5   2  11       27.16       25.76      0.61 o 
  -4   2  11      168.35      158.20      1.88 o 
  -3   2  11       42.64       39.91      0.81 o 
  -2   2  11        5.86        6.84      0.49 o 
  -1   2  11      249.75      252.65      2.54 o 
   0   2  11      100.75       93.69      1.38 o 
   1   2  11      351.55      386.91      3.54 o 
   2   2  11      180.32      168.91      2.04 o 
   3   2  11        1.70        0.11      0.23 o 
   4   2  11        6.70        6.83      0.46 o 
   5   2  11      725.70      694.40      6.33 o 
   6   2  11      316.14      318.05      3.44 o 
   7   2  11      727.81      744.34      6.45 o 
   8   2  11      198.86      205.77      2.68 o 
   9   2  11       24.24       28.96      1.04 o 
  10   2  11       92.09       92.30      2.03 o 
  11   2  11      129.94      127.72      2.80 o 
  12   2  11      211.18      208.94      4.27 o 
  13   2  11      101.95      115.21      3.05 o 
  14   2  11        1.61        1.56      0.79 o 
  15   2  11        4.65        3.63      1.35 o 
 -18   3  11       41.12       39.81      2.81 o 
 -17   3  11       40.74       41.35      3.14 o 
 -16   3  11       53.20       50.99      2.90 o 
 -15   3  11        0.26        0.62      0.63 o 
 -14   3  11        0.52        1.11      0.64 o 
 -13   3  11       73.31       74.91      2.33 o 
 -12   3  11      247.02      254.42      4.71 o 
 -11   3  11       26.89       23.37      1.20 o 
 -10   3  11      407.45      390.01      5.14 o 
  -9   3  11      331.09      319.51      4.13 o 
  -8   3  11       24.93       24.47      1.33 o 
  -7   3  11        0.73        1.68      0.45 o 
  -6   3  11      797.41      795.75      8.44 o 
  -5   3  11      337.86      325.37      4.29 o 
  -4   3  11       36.07       39.70      1.29 o 
  -3   3  11       10.96       10.91      0.71 o 
  -2   3  11      679.31      666.23      6.84 o 
  -1   3  11       80.71       78.19      1.68 o 
   0   3  11       96.87       95.53      1.90 o 
   1   3  11       18.08       19.00      0.91 o 
   2   3  11      608.50      598.31      6.41 o 
   3   3  11       34.68       37.81      1.21 o 
   4   3  11      370.73      362.76      4.18 o 
   5   3  11       81.88       84.00      1.98 o 
   6   3  11       59.48       59.02      1.72 o 
   7   3  11       40.86       43.15      1.65 o 
   8   3  11      170.86      167.30      4.47 o 
   9   3  11       50.31       51.69      2.17 o 
  10   3  11        2.75        2.54      0.74 o 
  11   3  11       20.75       19.06      1.37 o 
  12   3  11       12.18       10.63      1.31 o 
  13   3  11       25.44       25.95      2.03 o 
  14   3  11        0.12        0.12      1.06 o 
 -16   4  11        0.26        0.48      0.97 o 
 -15   4  11       63.84       59.87      2.39 o 
 -14   4  11       60.94       61.96      2.33 o 
 -13   4  11        0.62        0.83      0.76 o 
 -12   4  11       68.25       65.08      2.22 o 
 -11   4  11      288.44      278.47      4.91 o 
 -10   4  11       36.95       38.97      1.68 o 
  -9   4  11       57.58       54.80      1.90 o 
  -8   4  11      222.57      223.81      4.04 o 
  -7   4  11      145.76      137.14      2.93 o 
  -6   4  11        0.12        0.40      0.44 o 
  -5   4  11       34.04       31.92      1.92 o 
  -4   4  11      318.86      326.81      6.54 o 
  -3   4  11       66.43       67.28      1.60 o 
  -2   4  11       49.21       48.60      1.36 o 
  -1   4  11        1.23        1.12      0.47 o 
   0   4  11      265.38      275.80      3.88 o 
   1   4  11       29.75       29.76      1.33 o 
   2   4  11      217.91      217.25      3.69 o 
   3   4  11        4.30        4.58      0.82 o 
   4   4  11       52.70       52.75      1.89 o 
   5   4  11        1.02        0.57      0.72 o 
   6   4  11      223.78      234.27      5.46 o 
   7   4  11       38.00       40.01      1.91 o 
   8   4  11        3.17        1.70      0.81 o 
   9   4  11        0.73       -0.43      0.74 o 
  10   4  11       61.33       63.84      4.79 o 
  11   4  11       41.70       42.82      3.10 o 
 -12   5  11        2.16        2.07      0.88 o 
 -11   5  11        3.78        4.34      0.95 o 
 -10   5  11       21.54       20.20      1.74 o 
  -9   5  11       10.15        8.53      1.20 o 
  -8   5  11       28.05       26.24      2.12 o 
  -7   5  11        0.10        0.86      0.70 o 
  -6   5  11       14.03       14.25      1.27 o 
  -5   5  11       26.82       25.04      1.53 o 
  -4   5  11       26.20       27.98      1.70 o 
  -3   5  11        1.93        2.08      0.99 o 
  -2   5  11        2.31        2.28      0.81 o 
  -1   5  11       20.72       19.02      2.22 o 
   0   5  11       33.38       35.70      1.74 o 
   1   5  11        0.95        1.31      0.74 o 
   2   5  11       23.82       18.63      1.90 o 
   3   5  11       34.78       35.28      1.67 o 
   4   5  11       61.30       67.33      2.31 o 
   5   5  11       27.32       27.53      1.96 o 
   6   5  11       77.75       82.09      2.68 o 
   7   5  11        5.79        5.37      1.05 o 
 -20   0  12       28.92       29.73      3.48 o 
 -18   0  12       12.34       12.35      2.41 o 
 -16   0  12      373.87      392.81      6.29 o 
 -14   0  12       47.48       45.34      2.59 o 
 -12   0  12     1038.83     1054.91     13.67 o 
 -10   0  12      265.47      235.27      3.54 o 
  -8   0  12     3464.29     3326.80     25.59 o 
  -6   0  12       83.34       84.39      1.25 o 
  -4   0  12     5382.69     5156.71     52.51 o 
  -2   0  12      355.10      359.26      3.51 o 
   0   0  12     1278.89     1275.84     12.09 o 
   2   0  12      308.09      290.99      3.42 o 
   4   0  12       29.29       41.64      1.03 o 
   6   0  12       58.72       61.03      1.55 o 
   8   0  12       98.39       95.93      2.20 o 
  10   0  12        4.90        4.26      0.71 o 
  12   0  12      393.41      418.35      7.39 o 
  14   0  12       61.70       66.18      4.57 o 
 -21   1  12      332.93      356.98     12.15 o 
 -20   1  12        3.25        3.75      0.88 o 
 -19   1  12        1.42        2.11      0.87 o 
 -18   1  12      124.00      129.32      2.89 o 
 -17   1  12      351.39      357.84      5.26 o 
 -16   1  12       61.11       57.90      1.76 o 
 -15   1  12        0.49        0.30      0.39 o 
 -14   1  12      167.36      170.83      2.66 o 
 -13   1  12      282.37      275.12      4.96 o 
 -12   1  12      231.98      234.50      2.75 o 
 -11   1  12       69.63       62.41      1.20 o 
 -10   1  12       20.25       11.98      0.51 o 
  -9   1  12      242.58      247.60      2.24 o 
  -8   1  12       49.15       31.00      0.63 o 
  -7   1  12      144.75      148.19      1.39 o 
  -6   1  12       26.97       27.46      0.55 o 
  -5   1  12        1.71        2.16      0.21 o 
  -4   1  12     1293.57     1239.31      7.90 o 
  -3   1  12      749.77      750.33      4.96 o 
  -2   1  12      226.45      201.75      1.71 o 
  -1   1  12        0.06        0.03      0.15 o 
   0   1  12      955.27      932.57      6.10 o 
   1   1  12      760.54      713.85      4.99 o 
   2   1  12      169.45      123.44      1.28 o 
   3   1  12        3.20        7.38      0.32 o 
   4   1  12      732.55      796.48      5.79 o 
   5   1  12      323.10      331.67      3.11 o 
   6   1  12       70.49       64.39      1.12 o 
   7   1  12      206.35      212.95      2.60 o 
   8   1  12      836.62      849.85      9.19 o 
   9   1  12      585.71      577.59      7.34 o 
  10   1  12      313.43      310.82      5.39 o 
  11   1  12       14.93       15.64      2.08 o 
  12   1  12      156.83      165.31      3.69 o 
  13   1  12      281.33      287.60      5.95 o 
  14   1  12      228.17      237.83     15.77 o 
  15   1  12       38.22       41.10      2.12 o 
 -20   2  12       44.94       42.30      6.71 o 
 -19   2  12       12.10        9.01      1.40 o 
 -18   2  12       50.80       48.56      2.45 o 
 -17   2  12       66.68       65.92      2.44 o 
 -16   2  12       11.62       11.92      0.84 o 
 -15   2  12       38.05       36.49      1.30 o 
 -14   2  12      109.61      107.96      2.01 o 
 -13   2  12      390.00      389.29      4.34 o 
 -12   2  12       91.01       86.76      1.93 o 
 -11   2  12      155.70      154.81      2.17 o 
 -10   2  12       40.28       35.55      0.95 o 
  -9   2  12      756.04      769.60      6.81 o 
  -8   2  12       11.29       13.36      0.58 o 
  -7   2  12      277.61      282.42      2.97 o 
  -6   2  12      189.01      194.67      2.19 o 
  -5   2  12      731.77      751.51      6.19 o 
  -4   2  12       17.55       19.57      0.61 o 
  -3   2  12      150.92      149.15      1.81 o 
  -2   2  12       71.02       75.00      1.24 o 
  -1   2  12      431.58      428.02      4.05 o 
   0   2  12       41.22       48.10      1.04 o 
   1   2  12       14.24       17.87      0.74 o 
   2   2  12      387.87      404.64      3.91 o 
   3   2  12      170.51      151.32      1.84 o 
   4   2  12        0.16        0.18      0.26 o 
   5   2  12       23.18       22.98      0.78 o 
   6   2  12      355.06      352.37      3.63 o 
   7   2  12       25.72       23.35      0.89 o 
   8   2  12       51.97       48.75      1.25 o 
   9   2  12      153.24      162.41      2.80 o 
  10   2  12       91.80       84.96      2.44 o 
  11   2  12        1.07        1.73      0.72 o 
  12   2  12       24.58       22.38      1.45 o 
  13   2  12      244.02      256.45      5.02 o 
  14   2  12       41.36       39.45      1.88 o 
  15   2  12        7.06        5.85      1.79 o 
 -18   3  12       46.84       43.15      2.91 o 
 -17   3  12      210.24      224.99      8.48 o 
 -16   3  12        2.91        3.25      0.94 o 
 -15   3  12       42.94       40.15      1.58 o 
 -14   3  12      167.87      173.97      3.25 o 
 -13   3  12      248.44      252.38      3.86 o 
 -12   3  12      128.19      129.84      3.07 o 
 -11   3  12      321.61      326.48      5.01 o 
 -10   3  12      910.63      905.84     11.32 o 
  -9   3  12        0.07        0.53      0.45 o 
  -8   3  12       29.00       28.21      1.25 o 
  -7   3  12      141.88      142.88      2.42 o 
  -6   3  12      989.90     1010.11     10.73 o 
  -5   3  12       89.93       95.81      2.01 o 
  -4   3  12        4.13        3.21      0.51 o 
  -3   3  12       14.65       11.91      0.76 o 
  -2   3  12      278.04      274.74      3.80 o 
  -1   3  12      324.74      332.47      4.34 o 
   0   3  12      259.48      252.08      3.60 o 
   1   3  12       90.76       93.64      1.97 o 
   2   3  12      308.58      308.02      4.23 o 
   3   3  12      281.85      285.81      3.84 o 
   4   3  12      241.30      239.46      3.20 o 
   5   3  12      515.03      510.28      5.96 o 
   6   3  12      312.04      312.23      4.87 o 
   7   3  12        0.22        0.51      0.75 o 
   8   3  12        4.27        4.69      1.10 o 
   9   3  12      190.71      199.99      3.91 o 
  10   3  12        4.32        4.43      0.86 o 
  11   3  12       29.44       28.70      1.80 o 
  12   3  12        6.35        3.94      1.64 o 
  13   3  12       23.85       23.97      2.74 o 
 -16   4  12       52.24       52.53      2.97 o 
 -15   4  12      123.88      124.75      3.65 o 
 -14   4  12       12.14       10.04      1.22 o 
 -13   4  12       25.22       24.78      1.62 o 
 -12   4  12      314.01      309.66      5.45 o 
 -11   4  12       36.78       32.01      1.83 o 
 -10   4  12        1.72        0.72      0.62 o 
  -9   4  12       53.25       51.20      1.89 o 
  -8   4  12      353.51      343.86      6.62 o 
  -7   4  12       28.83       28.75      1.59 o 
  -6   4  12        7.32        5.82      0.82 o 
  -5   4  12        1.36        1.89      0.86 o 
  -4   4  12      176.25      171.58      3.73 o 
  -3   4  12      175.33      174.97      3.10 o 
  -2   4  12       23.01       22.73      1.99 o 
  -1   4  12       69.08       66.60      2.08 o 
   0   4  12      270.88      270.77      5.23 o 
   1   4  12      176.94      179.69      3.87 o 
   2   4  12        0.57        0.98      0.67 o 
   3   4  12      195.17      193.60      4.18 o 
   4   4  12       85.19       88.07      2.56 o 
   5   4  12       72.80       72.88      4.35 o 
   6   4  12       17.54       15.93      1.69 o 
   7   4  12      196.50      199.07      4.44 o 
   8   4  12        2.21        1.26      0.81 o 
   9   4  12        5.13        2.34      0.95 o 
  10   4  12        0.24        0.46      0.83 o 
  11   4  12       89.67       89.56      3.18 o 
 -12   5  12        4.10        3.41      1.00 o 
 -11   5  12      122.79      125.21      3.46 o 
 -10   5  12       13.50       12.78      3.16 o 
  -9   5  12       71.32       71.29      2.68 o 
  -8   5  12        0.77        1.37      0.82 o 
  -7   5  12      199.11      204.67      4.58 o 
  -6   5  12       17.26       13.80      1.65 o 
  -5   5  12      140.65      140.89      3.91 o 
  -4   5  12        0.02        0.56      0.71 o 
  -3   5  12       60.73       62.35      3.27 o 
  -2   5  12       93.47       92.40      3.06 o 
  -1   5  12       15.25       13.09      1.35 o 
   0   5  12       88.81       91.92      3.08 o 
   1   5  12       66.73       67.76      2.65 o 
   2   5  12       12.83       10.74      1.29 o 
   3   5  12        0.66        0.73      0.67 o 
   4   5  12      135.44      142.00      4.12 o 
   5   5  12      101.83      103.33      3.02 o 
   6   5  12       21.51       22.86      2.33 o 
 -19   0  13        0.16        0.27      0.99 o 
 -17   0  13       36.36       36.01      2.09 o 
 -15   0  13       52.14       59.68      1.90 o 
 -13   0  13       15.78       25.13      2.50 o 
 -11   0  13        0.82        3.14      0.52 o 
  -9   0  13      195.74      153.73      2.21 o 
  -7   0  13      971.76      945.87      8.79 o 
  -5   0  13       17.67       14.65      0.61 o 
  -3   0  13     3426.42     3337.68     26.92 o 
  -1   0  13     1128.87     1124.93     10.89 o 
   1   0  13     1487.41     1444.71     13.78 o 
   3   0  13     1351.49     1313.60     12.75 o 
   5   0  13      378.41      389.59      5.48 o 
   7   0  13      914.08      914.61     11.17 o 
   9   0  13       19.29       20.14      1.18 o 
  11   0  13      358.71      383.38      6.39 o 
  13   0  13       36.88       39.75      6.84 o 
  15   0  13        8.62        5.98      3.25 o 
 -20   1  13       43.09       45.28      2.05 o 
 -19   1  13      100.37      101.51      2.87 o 
 -18   1  13       66.68       69.07      2.02 o 
 -17   1  13        6.92        6.94      1.08 o 
 -16   1  13       62.43       60.02      2.14 o 
 -15   1  13      409.36      408.41      5.63 o 
 -14   1  13      158.88      149.93      2.48 o 
 -13   1  13       14.19       15.24      0.81 o 
 -12   1  13      178.45      180.52      2.40 o 
 -11   1  13      675.62      677.86      6.12 o 
 -10   1  13      619.90      592.23      4.79 o 
  -9   1  13      101.70      111.93      1.41 o 
  -8   1  13       13.73       19.28      0.56 o 
  -7   1  13      747.14      724.00      5.06 o 
  -6   1  13      732.55      735.33      5.05 o 
  -5   1  13      264.00      278.62      2.32 o 
  -4   1  13      239.57      230.35      2.08 o 
  -3   1  13      505.76      508.21      3.60 o 
  -2   1  13       10.34       13.34      0.46 o 
  -1   1  13      497.35      495.50      3.65 o 
   0   1  13       14.52        9.59      0.50 o 
   1   1  13        8.02        7.77      0.34 o 
   2   1  13       10.28        3.56      0.39 o 
   3   1  13      157.84      135.96      1.50 o 
   4   1  13        9.07        6.26      0.39 o 
   5   1  13      105.02       99.34      1.46 o 
   6   1  13        5.70        3.51      0.40 o 
   7   1  13       25.01       28.43      1.11 o 
   8   1  13        1.47        1.90      0.53 o 
   9   1  13       17.35       16.20      1.29 o 
  10   1  13       95.77       94.15      2.59 o 
  11   1  13       74.28       78.17      2.39 o 
  12   1  13       20.41       20.85      1.39 o 
  13   1  13        2.58        4.19      0.99 o 
  14   1  13       47.55       49.79      2.26 o 
  15   1  13       21.98       19.95      1.87 o 
 -19   2  13       23.10       23.38      2.10 o 
 -18   2  13        0.40       -0.43      0.84 o 
 -17   2  13       45.39       45.17      2.11 o 
 -16   2  13       54.35       53.31      1.57 o 
 -15   2  13       15.92       16.47      0.96 o 
 -14   2  13        2.36        1.16      0.48 o 
 -13   2  13      106.81      106.78      1.98 o 
 -12   2  13       14.25       13.51      0.67 o 
 -11   2  13        1.50        0.90      0.35 o 
 -10   2  13       61.12       57.77      1.23 o 
  -9   2  13      187.55      191.69      2.43 o 
  -8   2  13        8.05        8.03      0.60 o 
  -7   2  13       32.98       29.51      0.84 o 
  -6   2  13      387.06      382.14      4.09 o 
  -5   2  13      168.88      165.89      2.12 o 
  -4   2  13       13.52       14.03      0.61 o 
  -3   2  13      340.58      333.79      3.49 o 
  -2   2  13     1005.77      993.60      8.23 o 
  -1   2  13       64.88       66.85      1.19 o 
   0   2  13       16.21       16.86      0.64 o 
   1   2  13       33.26       27.38      0.78 o 
   2   2  13      975.07      965.90      7.64 o 
   3   2  13      203.28      195.31      2.23 o 
   4   2  13       90.75       88.91      1.48 o 
   5   2  13      180.97      181.57      2.33 o 
   6   2  13      439.80      436.39      4.33 o 
   7   2  13       29.23       31.30      1.00 o 
   8   2  13       88.41       83.10      1.91 o 
   9   2  13        3.05        2.68      0.62 o 
  10   2  13      129.69      125.79      3.11 o 
  11   2  13        6.38        5.94      0.93 o 
  12   2  13       56.53       50.52      2.02 o 
  13   2  13        4.41        4.69      0.92 o 
  14   2  13       17.47       14.55      2.10 o 
 -18   3  13       16.98       14.69      2.11 o 
 -17   3  13        8.93        6.14      1.38 o 
 -16   3  13       34.60       35.81      3.09 o 
 -15   3  13       22.85       20.73      1.48 o 
 -14   3  13      148.98      153.59      3.17 o 
 -13   3  13        0.54        1.62      0.65 o 
 -12   3  13        1.91        1.53      0.70 o 
 -11   3  13       86.97       88.01      2.48 o 
 -10   3  13      163.87      162.58      3.19 o 
  -9   3  13       11.76       11.21      0.89 o 
  -8   3  13        0.04       -0.35      0.40 o 
  -7   3  13      207.70      206.81      3.37 o 
  -6   3  13      170.82      170.04      2.94 o 
  -5   3  13       11.06       10.50      0.80 o 
  -4   3  13        6.01        5.46      0.63 o 
  -3   3  13      224.45      218.31      4.58 o 
  -2   3  13      269.79      269.85      3.85 o 
  -1   3  13       33.15       34.72      1.25 o 
   0   3  13      397.18      388.08      4.98 o 
   1   3  13      286.88      276.58      3.97 o 
   2   3  13       22.39       20.15      1.18 o 
   3   3  13        8.75        9.57      0.84 o 
   4   3  13      320.68      324.15      4.22 o 
   5   3  13      235.50      236.39      5.23 o 
   6   3  13      478.95      481.88      8.95 o 
   7   3  13       10.62        9.22      1.51 o 
   8   3  13        0.23       -0.37      0.76 o 
   9   3  13       42.05       36.25      1.72 o 
  10   3  13      261.16      263.78      4.82 o 
  11   3  13        2.66        1.24      1.11 o 
  12   3  13       14.85       12.61      1.37 o 
 -15   4  13       27.09       22.38      1.83 o 
 -14   4  13       30.72       32.96      2.20 o 
 -13   4  13       87.45       88.11      3.17 o 
 -12   4  13       15.96       15.64      1.36 o 
 -11   4  13      163.43      162.41      3.64 o 
 -10   4  13       37.75       39.93      2.03 o 
  -9   4  13       42.76       37.51      3.29 o 
  -8   4  13       62.91       61.44      2.34 o 
  -7   4  13      123.80      123.79      3.00 o 
  -6   4  13        2.33        3.72      2.26 o 
  -5   4  13      150.58      153.05      4.57 o 
  -4   4  13       90.78       94.49      3.29 o 
  -3   4  13       33.72       31.85      2.05 o 
  -2   4  13       65.73       66.04      2.20 o 
  -1   4  13       26.90       27.06      1.52 o 
   0   4  13        0.97        0.21      0.79 o 
   1   4  13      172.36      179.68      3.99 o 
   2   4  13      105.09       94.29      2.80 o 
   3   4  13       93.74       93.18      2.64 o 
   4   4  13       84.98       90.43      2.66 o 
   5   4  13       76.72       76.86      2.96 o 
   6   4  13       12.66       10.09      1.52 o 
   7   4  13       72.53       78.33      2.74 o 
   8   4  13      134.42      141.10      5.53 o 
   9   4  13       10.30        9.11      1.30 o 
  10   4  13        8.04        9.43      1.42 o 
 -11   5  13       92.97       90.29      3.48 o 
 -10   5  13        1.83        1.77      1.61 o 
  -9   5  13       26.53       24.13      1.90 o 
  -8   5  13        5.97        3.06      0.98 o 
  -7   5  13       68.67       64.95      3.73 o 
  -6   5  13        7.29        8.24      1.19 o 
  -5   5  13       74.82       70.73      2.77 o 
  -4   5  13      153.97      157.72      4.28 o 
  -3   5  13        1.54        1.19      0.81 o 
  -2   5  13       25.26       21.74      1.68 o 
  -1   5  13       17.23       15.18      2.97 o 
   0   5  13       89.54       92.94      3.18 o 
   1   5  13        0.98        0.48      0.75 o 
   2   5  13       36.78       32.50      2.39 o 
   3   5  13        0.06       -0.31      0.65 o 
   4   5  13       23.92       21.85      1.82 o 
   5   5  13        0.03        0.52      0.81 o 
 -20   0  14       27.22       24.00      2.16 o 
 -18   0  14      508.09      531.08     10.11 o 
 -16   0  14       53.82       57.39      3.87 o 
 -14   0  14      940.67      951.87     11.65 o 
 -12   0  14      206.77      219.96      3.68 o 
 -10   0  14      399.66      448.50      6.62 o 
  -8   0  14        0.97        3.26      0.43 o 
  -6   0  14       46.06       49.83      1.47 o 
  -4   0  14     1118.17     1097.93     10.03 o 
  -2   0  14      489.72      486.38      5.39 o 
   0   0  14      817.79      770.45      8.11 o 
   2   0  14      158.76      112.44      2.27 o 
   4   0  14      699.55      734.34      9.16 o 
   6   0  14       26.70       31.60      1.28 o 
   8   0  14     1892.17     1971.28     24.41 o 
  10   0  14      158.95      166.03      3.49 o 
  12   0  14      754.22      802.25     19.97 o 
  14   0  14      371.62      417.97     16.58 o 
 -20   1  14       40.26       44.58      2.23 o 
 -19   1  14       65.50       60.70      2.07 o 
 -18   1  14        0.61        1.18      0.67 o 
 -17   1  14       69.59       67.24      1.96 o 
 -16   1  14        9.18        9.45      0.91 o 
 -15   1  14      103.54      107.65      2.42 o 
 -14   1  14      119.67      122.23      2.72 o 
 -13   1  14      117.74      121.33      2.27 o 
 -12   1  14      142.21      136.45      2.14 o 
 -11   1  14        1.42        2.95      0.40 o 
 -10   1  14       88.17       98.63      1.51 o 
  -9   1  14      915.12      888.17      6.88 o 
  -8   1  14      239.14      255.81      2.64 o 
  -7   1  14       56.46       57.03      0.95 o 
  -6   1  14      170.34      171.56      1.79 o 
  -5   1  14     1457.24     1465.45     10.09 o 
  -4   1  14      246.24      254.62      2.44 o 
  -3   1  14      256.16      251.22      2.42 o 
  -2   1  14      401.60      403.63      3.46 o 
  -1   1  14      639.57      628.50      4.65 o 
   0   1  14      682.25      724.30      5.26 o 
   1   1  14       82.31       82.10      1.08 o 
   2   1  14       25.17       19.46      0.59 o 
   3   1  14      283.65      280.78      2.67 o 
   4   1  14      401.57      405.74      3.79 o 
   5   1  14       54.36       51.33      1.28 o 
   6   1  14      106.94      111.54      2.05 o 
   7   1  14        1.78        0.98      0.48 o 
   8   1  14        0.67        1.08      0.54 o 
   9   1  14        4.57        4.68      0.70 o 
  10   1  14       50.90       45.83      1.84 o 
  11   1  14       24.57       22.81      1.43 o 
  12   1  14       93.01       92.28      2.72 o 
  13   1  14      114.32      114.61      3.43 o 
  14   1  14        1.14        0.24      0.97 o 
 -19   2  14       69.06       66.36      6.52 o 
 -18   2  14        3.34        1.92      1.00 o 
 -17   2  14      358.43      381.72      6.90 o 
 -16   2  14        4.82        5.83      1.04 o 
 -15   2  14       98.82      102.49      2.21 o 
 -14   2  14        2.01        2.22      0.52 o 
 -13   2  14      613.15      626.79      6.74 o 
 -12   2  14      157.35      162.21      2.41 o 
 -11   2  14       56.44       55.49      1.20 o 
 -10   2  14       80.56       82.89      1.45 o 
  -9   2  14      472.30      476.87      4.98 o 
  -8   2  14      164.21      165.82      2.26 o 
  -7   2  14       22.30       21.55      1.00 o 
  -6   2  14      194.14      201.58      2.66 o 
  -5   2  14       78.29       79.51      1.40 o 
  -4   2  14      161.13      158.14      2.20 o 
  -3   2  14       18.24       18.81      0.92 o 
  -2   2  14      380.16      396.39      3.95 o 
  -1   2  14       59.13       55.00      1.16 o 
   0   2  14       19.90       19.12      1.01 o 
   1   2  14       45.30       43.34      1.03 o 
   2   2  14      278.31      278.93      3.20 o 
   3   2  14      391.29      385.56      3.68 o 
   4   2  14       25.64       26.01      0.87 o 
   5   2  14      149.93      151.75      2.14 o 
   6   2  14       24.69       24.46      0.90 o 
   7   2  14      428.49      423.25      5.01 o 
   8   2  14       24.82       26.60      1.23 o 
   9   2  14      218.02      214.45      4.30 o 
  10   2  14        3.06        2.73      0.76 o 
  11   2  14      157.91      162.16      3.72 o 
  12   2  14       10.99        9.10      1.10 o 
  13   2  14      110.50      116.91      3.71 o 
 -18   3  14       35.23       32.21      2.80 o 
 -17   3  14        8.92        7.93      1.85 o 
 -16   3  14      104.16      104.23      3.77 o 
 -15   3  14       84.47       91.58      2.76 o 
 -14   3  14       41.65       40.03      1.69 o 
 -13   3  14      352.67      360.88      5.36 o 
 -12   3  14       43.55       44.87      1.66 o 
 -11   3  14       12.46       12.82      1.15 o 
 -10   3  14       19.48       17.51      1.37 o 
  -9   3  14      355.20      358.29      5.29 o 
  -8   3  14      136.87      145.42      3.04 o 
  -7   3  14       58.75       58.17      1.71 o 
  -6   3  14       85.98       85.94      2.05 o 
  -5   3  14      343.49      342.08      5.06 o 
  -4   3  14      173.33      166.38      2.87 o 
  -3   3  14       62.19       57.62      1.59 o 
  -2   3  14       49.00       50.53      1.61 o 
  -1   3  14      481.55      494.75      6.05 o 
   0   3  14        3.04        3.15      0.72 o 
   1   3  14      322.74      321.89      4.52 o 
   2   3  14      216.53      214.68      3.50 o 
   3   3  14       84.74       89.50      2.98 o 
   4   3  14        0.59        0.04      0.52 o 
   5   3  14      238.16      244.66      5.02 o 
   6   3  14      343.66      355.20      7.34 o 
   7   3  14        0.20       -0.42      0.74 o 
   8   3  14       21.17       22.10      1.54 o 
   9   3  14       88.12       91.82      2.66 o 
  10   3  14       80.63       79.46      2.82 o 
  11   3  14       28.15       26.29      1.74 o 
  12   3  14        4.25        4.25      1.30 o 
 -15   4  14       96.52       94.43      4.30 o 
 -14   4  14       42.78       45.58      2.33 o 
 -13   4  14       10.65        7.01      1.11 o 
 -12   4  14        7.01        4.32      0.94 o 
 -11   4  14      367.08      364.17      6.11 o 
 -10   4  14      143.49      145.94      3.90 o 
  -9   4  14        4.34        4.37      0.95 o 
  -8   4  14       17.25       17.58      1.47 o 
  -7   4  14      500.88      477.88      7.99 o 
  -6   4  14      205.20      204.13      4.50 o 
  -5   4  14       38.63       35.71      1.83 o 
  -4   4  14        0.52        0.37      0.72 o 
  -3   4  14      441.85      431.66      8.12 o 
  -2   4  14        2.50        2.11      0.73 o 
  -1   4  14       62.61       63.51      4.11 o 
   0   4  14      236.04      241.26      4.86 o 
   1   4  14      320.60      313.61      5.86 o 
   2   4  14        1.31        1.98      0.74 o 
   3   4  14      124.69      129.38      3.05 o 
   4   4  14      524.55      530.65      9.77 o 
   5   4  14       80.37       85.21      3.24 o 
   6   4  14      198.21      192.87      5.14 o 
   7   4  14      113.76      111.04      3.88 o 
   8   4  14       48.64       51.37      2.69 o 
   9   4  14        2.46        2.29      1.03 o 
 -10   5  14       36.40       33.30      3.71 o 
  -9   5  14        1.36        2.07      1.01 o 
  -8   5  14        0.34        0.93      0.86 o 
  -7   5  14       39.36       39.46      2.11 o 
  -6   5  14       42.80       41.47      2.28 o 
  -5   5  14        0.16        1.14      0.80 o 
  -4   5  14       78.93       78.96      2.98 o 
  -3   5  14        1.38        1.03      0.82 o 
  -2   5  14        4.70        2.94      0.96 o 
  -1   5  14        7.52        6.32      1.41 o 
   0   5  14       35.88       39.39      3.65 o 
   1   5  14       20.24       20.16      1.71 o 
   2   5  14       26.25       24.27      1.64 o 
   3   5  14        1.89        1.90      0.82 o 
   4   5  14        3.92        2.11      1.00 o 
 -19   0  15       24.12       24.72      1.93 o 
 -17   0  15        2.08        1.61      0.82 o 
 -15   0  15      162.09      165.55      3.22 o 
 -13   0  15      158.26      158.35      4.66 o 
 -11   0  15     1764.26     1698.15     21.07 o 
  -9   0  15       72.96       62.48      1.71 o 
  -7   0  15     1842.48     1881.63     18.19 o 
  -5   0  15      871.63      865.75      9.21 o 
  -3   0  15      282.68      296.75      3.90 o 
  -1   0  15      260.61      255.24      3.71 o 
   1   0  15      162.94      189.18      3.23 o 
   3   0  15      183.42      195.82      3.38 o 
   5   0  15        9.46       12.97      1.50 o 
   7   0  15      106.06      110.12      3.13 o 
   9   0  15       77.16       79.86      2.29 o 
  11   0  15        4.12        3.90      1.08 o 
  13   0  15       26.67       33.61      4.72 o 
 -20   1  15        3.80        1.38      1.69 o 
 -19   1  15       33.43       27.94      1.51 o 
 -18   1  15        4.48        3.83      0.85 o 
 -17   1  15        4.62        6.16      0.84 o 
 -16   1  15       21.49       18.14      1.14 o 
 -15   1  15       39.85       40.56      1.77 o 
 -14   1  15       21.16       21.38      1.23 o 
 -13   1  15        3.42        2.52      0.63 o 
 -12   1  15       53.38       49.99      1.31 o 
 -11   1  15       97.27       92.26      1.78 o 
 -10   1  15        4.23        5.14      0.59 o 
  -9   1  15      186.83      180.84      2.41 o 
  -8   1  15        0.00       -0.03      0.29 o 
  -7   1  15       48.52       46.35      0.95 o 
  -6   1  15       92.83       90.71      1.36 o 
  -5   1  15      392.52      396.61      3.66 o 
  -4   1  15        0.76        1.61      0.30 o 
  -3   1  15     1228.64     1241.78      9.03 o 
  -2   1  15       89.34       87.84      1.25 o 
  -1   1  15        9.73       11.32      0.53 o 
   0   1  15       26.81       28.71      0.72 o 
   1   1  15     1123.07     1082.10      8.24 o 
   2   1  15      128.42      139.38      2.22 o 
   3   1  15      232.72      225.22      2.98 o 
   4   1  15      105.40      102.08      1.93 o 
   5   1  15      390.40      390.83      4.70 o 
   6   1  15      446.49      459.92      5.76 o 
   7   1  15      107.98      102.48      3.62 o 
   8   1  15       15.93       16.45      1.11 o 
   9   1  15      297.34      303.52      5.75 o 
  10   1  15      122.43      122.18      3.11 o 
  11   1  15      173.30      171.45      3.85 o 
  12   1  15       49.29       47.99      2.01 o 
  13   1  15       82.60       86.34      2.96 o 
 -19   2  15       10.14        8.53      1.72 o 
 -18   2  15        0.52        1.51      0.97 o 
 -17   2  15       14.57       15.06      1.62 o 
 -16   2  15      213.33      214.19      5.54 o 
 -15   2  15        1.56        2.22      0.56 o 
 -14   2  15       14.11       11.30      0.85 o 
 -13   2  15        1.18        1.57      0.48 o 
 -12   2  15      612.35      630.60      8.38 o 
 -11   2  15        3.74        3.45      0.50 o 
 -10   2  15      181.66      186.11      2.48 o 
  -9   2  15        0.04        0.41      0.34 o 
  -8   2  15      843.99      839.49      7.49 o 
  -7   2  15       14.87       13.53      0.68 o 
  -6   2  15      594.07      600.18      5.37 o 
  -5   2  15        6.00        5.94      0.71 o 
  -4   2  15      512.81      506.60      4.86 o 
  -3   2  15       55.01       61.08      1.23 o 
  -2   2  15      705.32      696.39      6.28 o 
  -1   2  15      160.72      163.15      2.29 o 
   0   2  15      108.06      109.19      1.80 o 
   1   2  15        3.91        3.82      0.45 o 
   2   2  15      349.10      338.99      3.38 o 
   3   2  15      145.72      148.74      1.98 o 
   4   2  15        0.04        0.59      0.37 o 
   5   2  15       60.21       62.19      1.54 o 
   6   2  15       51.82       48.10      1.44 o 
   7   2  15       67.19       66.58      2.36 o 
   8   2  15       17.36       15.54      1.22 o 
   9   2  15      103.01      101.60      2.78 o 
  10   2  15        7.48        7.22      1.19 o 
  11   2  15       12.89       11.45      1.72 o 
  12   2  15        3.85        3.09      0.87 o 
 -17   3  15       26.64       18.97      2.85 o 
 -16   3  15       96.28      100.88      3.74 o 
 -15   3  15       13.27       11.12      1.55 o 
 -14   3  15      104.84      112.02      3.02 o 
 -13   3  15        0.69        0.81      0.66 o 
 -12   3  15       15.98       14.35      1.12 o 
 -11   3  15       34.99       38.56      1.58 o 
 -10   3  15       90.20       92.42      5.50 o 
  -9   3  15       49.01       46.49      2.87 o 
  -8   3  15        8.13        8.52      1.05 o 
  -7   3  15       66.24       67.60      2.17 o 
  -6   3  15       38.51       36.54      3.27 o 
  -5   3  15      148.90      151.12      3.06 o 
  -4   3  15      192.65      194.44      5.78 o 
  -3   3  15        1.32        2.12      0.75 o 
  -2   3  15      108.37      111.29      2.70 o 
  -1   3  15        4.89        3.52      0.63 o 
   0   3  15       54.31       55.16      1.89 o 
   1   3  15       55.10       55.34      2.80 o 
   2   3  15      249.20      259.90      4.64 o 
   3   3  15        0.56        0.86      0.58 o 
   4   3  15       18.74       18.03      1.43 o 
   5   3  15      197.62      194.90      9.82 o 
   6   3  15       21.60       25.46      1.94 o 
   7   3  15       34.11       33.90      1.83 o 
   8   3  15        0.18        0.81      1.15 o 
   9   3  15       54.14       54.77      2.70 o 
  10   3  15       31.76       32.08      1.87 o 
  11   3  15       10.74        8.04      1.42 o 
 -14   4  15       36.97       34.24      2.11 o 
 -13   4  15      109.92      112.43      3.47 o 
 -12   4  15       49.30       47.92      2.14 o 
 -11   4  15        9.74       10.27      1.35 o 
 -10   4  15        0.53        0.59      0.79 o 
  -9   4  15        1.11        1.48      0.77 o 
  -8   4  15       32.18       29.67      1.82 o 
  -7   4  15       49.17       48.05      4.06 o 
  -6   4  15       60.06       59.44      2.36 o 
  -5   4  15       20.42       17.70      1.45 o 
  -4   4  15       10.05        9.36      1.17 o 
  -3   4  15      277.09      275.25      6.09 o 
  -2   4  15       39.37       36.73      1.86 o 
  -1   4  15       39.88       36.53      1.84 o 
   0   4  15       85.83       80.42      2.66 o 
   1   4  15       34.32       30.35      1.77 o 
   2   4  15        0.10        0.78      0.71 o 
   3   4  15       13.16       11.42      1.13 o 
   4   4  15       77.32       70.48      2.94 o 
   5   4  15        0.39        1.00      1.16 o 
   6   4  15       10.46        8.50      1.46 o 
   7   4  15        3.11        3.35      1.17 o 
   8   4  15       44.58       42.74      2.31 o 
  -9   5  15        6.10        6.01      1.92 o 
  -8   5  15       51.86       50.49      2.60 o 
  -7   5  15        6.31        5.48      1.22 o 
  -6   5  15       77.94       78.24      4.76 o 
  -5   5  15        0.65        0.32      0.84 o 
  -4   5  15       59.29       59.30      2.71 o 
  -3   5  15        2.99        3.15      1.02 o 
  -2   5  15       33.66       31.03      2.06 o 
  -1   5  15       32.30       33.01      2.15 o 
   0   5  15       36.27       36.56      2.25 o 
   1   5  15       91.75       88.39      3.29 o 
   2   5  15       10.45       11.58      1.24 o 
   3   5  15        3.48        3.05      1.29 o 
 -18   0  16       53.52       55.54      3.98 o 
 -16   0  16       26.14       25.87      1.86 o 
 -14   0  16        1.17        2.57      0.67 o 
 -12   0  16       54.27       54.20      1.80 o 
 -10   0  16      153.11      154.19      2.86 o 
  -8   0  16       81.91       90.01      2.21 o 
  -6   0  16      561.48      554.00      7.16 o 
  -4   0  16       18.63       19.59      0.97 o 
  -2   0  16     1895.25     1884.56     21.07 o 
   0   0  16      441.77      456.42      6.23 o 
   2   0  16     1206.96     1161.66     13.77 o 
   4   0  16      982.62      976.48     12.92 o 
   6   0  16        0.27       -0.23      0.73 o 
   8   0  16        9.35        7.41      0.88 o 
  10   0  16        0.37        0.11      0.91 o 
  12   0  16       93.67       97.72      7.03 o 
 -19   1  16       68.22       68.85      2.40 o 
 -18   1  16      283.54      307.16      5.58 o 
 -17   1  16       47.40       43.08      1.66 o 
 -16   1  16        1.58        0.76      0.59 o 
 -15   1  16      257.19      258.54      4.52 o 
 -14   1  16      573.77      584.95      8.03 o 
 -13   1  16      181.53      185.32      3.53 o 
 -12   1  16       24.01       26.75      1.54 o 
 -11   1  16      206.47      222.61      3.14 o 
 -10   1  16      779.01      783.39      8.15 o 
  -9   1  16       59.60       68.02      1.70 o 
  -8   1  16      166.02      168.04      2.30 o 
  -7   1  16      258.28      268.97      2.99 o 
  -6   1  16      333.44      331.73      3.46 o 
  -5   1  16       25.27       24.50      0.86 o 
  -4   1  16      204.70      201.06      2.35 o 
  -3   1  16      733.14      742.48      6.11 o 
  -2   1  16        1.56        1.27      0.30 o 
  -1   1  16        0.03        0.43      0.31 o 
   0   1  16       31.29       31.48      1.06 o 
   1   1  16      263.54      256.63      3.47 o 
   2   1  16      109.67      105.96      2.07 o 
   3   1  16       24.80       24.06      0.97 o 
   4   1  16       38.82       37.27      1.22 o 
   5   1  16       36.36       34.21      1.34 o 
   6   1  16      174.75      165.12      3.28 o 
   7   1  16      231.21      230.85      4.11 o 
   8   1  16      210.16      205.46      3.86 o 
   9   1  16       84.20       82.18      2.31 o 
  10   1  16       47.23       44.81      1.91 o 
  11   1  16      103.99      109.80      4.91 o 
  12   1  16      187.70      192.66      5.44 o 
  13   1  16       30.77       29.28      2.18 o 
 -18   2  16        0.50       -0.15      0.99 o 
 -17   2  16        1.08        0.41      0.91 o 
 -16   2  16      238.43      250.56      5.22 o 
 -15   2  16       11.34        9.79      1.30 o 
 -14   2  16      138.99      146.54      3.21 o 
 -13   2  16      111.57      115.07      2.38 o 
 -12   2  16        2.57        1.94      0.54 o 
 -11   2  16        0.39        0.44      0.44 o 
 -10   2  16        0.23        0.48      0.38 o 
  -9   2  16      478.78      498.09      5.04 o 
  -8   2  16       62.30       59.79      1.39 o 
  -7   2  16        1.54        1.08      0.37 o 
  -6   2  16        0.44        0.93      0.53 o 
  -5   2  16      965.73      957.20      8.31 o 
  -4   2  16      116.16      117.27      1.82 o 
  -3   2  16        0.52        0.97      0.37 o 
  -2   2  16      153.33      160.76      2.32 o 
  -1   2  16     1174.90     1186.94     10.55 o 
   0   2  16       51.24       54.74      1.37 o 
   1   2  16       31.09       31.29      0.94 o 
   2   2  16        5.13        4.90      0.50 o 
   3   2  16      706.28      715.51      6.32 o 
   4   2  16      105.10      106.11      1.87 o 
   5   2  16      123.77      121.51      2.34 o 
   6   2  16       25.05       22.58      1.17 o 
   7   2  16      129.44      136.13      2.99 o 
   8   2  16       43.08       42.59      1.82 o 
   9   2  16      102.19      100.98      3.91 o 
  10   2  16       28.99       26.79      1.59 o 
  11   2  16        0.67        0.96      0.74 o 
  12   2  16       21.12       18.07      1.90 o 
 -17   3  16       16.40       14.46      2.17 o 
 -16   3  16        0.46        0.87      1.28 o 
 -15   3  16        9.93        8.32      1.32 o 
 -14   3  16      209.61      203.36      5.76 o 
 -13   3  16       14.55       12.02      1.11 o 
 -12   3  16       10.23       10.18      1.01 o 
 -11   3  16       52.60       51.75      1.97 o 
 -10   3  16      239.57      237.97      4.39 o 
  -9   3  16      100.87      103.46      3.13 o 
  -8   3  16       70.65       68.41      2.48 o 
  -7   3  16       13.08       14.12      1.61 o 
  -6   3  16      238.73      236.21      4.89 o 
  -5   3  16      218.37      211.69      6.53 o 
  -4   3  16      135.39      132.89      3.05 o 
  -3   3  16      190.79      193.12      3.83 o 
  -2   3  16      146.11      136.78      3.10 o 
  -1   3  16       13.14       15.33      1.18 o 
   0   3  16      165.14      173.69      4.00 o 
   1   3  16      137.76      130.14      3.41 o 
   2   3  16       48.72       44.88      2.07 o 
   3   3  16      250.11      257.73      4.66 o 
   4   3  16      172.43      177.40      4.26 o 
   5   3  16        0.41        1.24      0.83 o 
   6   3  16       18.54       15.51      1.98 o 
   7   3  16      178.41      179.94      4.27 o 
   8   3  16       83.84       84.67      3.27 o 
   9   3  16        5.86        6.12      1.11 o 
  10   3  16        2.36        2.76      1.18 o 
 -14   4  16        2.59        1.86      1.08 o 
 -13   4  16       44.22       45.93      2.76 o 
 -12   4  16       16.65       13.83      1.68 o 
 -11   4  16       54.24       56.46      3.41 o 
 -10   4  16       11.25        8.56      1.26 o 
  -9   4  16       29.62       28.78      1.91 o 
  -8   4  16       22.44       21.98      1.69 o 
  -7   4  16       69.14       72.10      2.64 o 
  -6   4  16       96.77       96.44      3.08 o 
  -5   4  16        0.09        0.69      0.75 o 
  -4   4  16      115.25      118.48      4.48 o 
  -3   4  16       20.86       20.56      1.75 o 
  -2   4  16       14.44       12.65      1.48 o 
  -1   4  16       61.96       65.21      2.50 o 
   0   4  16       10.53        9.74      1.21 o 
   1   4  16       48.53       46.95      2.20 o 
   2   4  16       15.83       14.20      1.24 o 
   3   4  16       37.89       36.68      1.76 o 
   4   4  16       38.31       38.67      2.39 o 
   5   4  16      203.96      218.23     10.11 o 
   6   4  16      217.60      224.30      5.88 o 
   7   4  16        2.01        0.79      1.03 o 
  -7   5  16      220.37      221.04      5.68 o 
  -6   5  16        0.67        0.87      0.93 o 
  -5   5  16        0.17        0.09      0.90 o 
  -4   5  16       72.30       78.56      3.21 o 
  -3   5  16      157.00      167.10      4.75 o 
  -2   5  16        2.74        2.79      1.09 o 
  -1   5  16       14.88       14.15      1.64 o 
   0   5  16       57.61       58.83      2.81 o 
   1   5  16      247.04      244.66      5.08 o 
 -19   0  17        2.55        1.65      1.22 o 
 -17   0  17      272.46      285.16      6.47 o 
 -15   0  17       52.33       49.37      2.37 o 
 -13   0  17      275.21      284.77      4.95 o 
 -11   0  17      112.80      108.80      2.87 o 
  -9   0  17       91.97       83.96      2.19 o 
  -7   0  17       32.39       34.49      1.36 o 
  -5   0  17       27.39       22.14      1.04 o 
  -3   0  17        2.67        3.00      0.54 o 
  -1   0  17       48.33       47.97      2.54 o 
   1   0  17      181.37      183.97      3.34 o 
   3   0  17       76.17       74.85      2.00 o 
   5   0  17      682.04      710.64     10.05 o 
   7   0  17       19.13       18.58      1.91 o 
   9   0  17      405.63      426.44     10.21 o 
  11   0  17       92.00       83.60      6.48 o 
 -19   1  17        9.95       10.71      2.78 o 
 -18   1  17        0.66       -0.15      0.72 o 
 -17   1  17        9.82        8.16      1.00 o 
 -16   1  17       11.15       11.73      1.22 o 
 -15   1  17        1.31        0.24      0.58 o 
 -14   1  17       30.44       34.62      1.84 o 
 -13   1  17      253.56      259.96      4.46 o 
 -12   1  17      452.27      455.26      6.04 o 
 -11   1  17      306.45      299.15      4.77 o 
 -10   1  17       36.97       33.18      1.37 o 
  -9   1  17       90.62       91.37      1.72 o 
  -8   1  17      582.58      597.24      6.25 o 
  -7   1  17      649.31      658.30      6.38 o 
  -6   1  17      181.12      188.02      2.50 o 
  -5   1  17        6.61        6.43      0.51 o 
  -4   1  17      371.96      370.49      4.89 o 
  -3   1  17      281.94      285.12      3.94 o 
  -2   1  17      123.07      119.84      2.12 o 
  -1   1  17        0.14        0.14      0.37 o 
   0   1  17      390.17      396.52      4.80 o 
   1   1  17      281.46      295.31      3.92 o 
   2   1  17      225.68      222.87      3.41 o 
   3   1  17       23.55       25.14      1.06 o 
   4   1  17       90.74       95.08      2.07 o 
   5   1  17      167.44      163.76      3.30 o 
   6   1  17       79.47       76.44      3.61 o 
   7   1  17      227.76      226.98      4.15 o 
   8   1  17       32.34       31.52      1.50 o 
   9   1  17       18.85       18.98      1.26 o 
  10   1  17       20.25       16.10      1.37 o 
  11   1  17       67.40       60.32      2.36 o 
  12   1  17       28.67       27.48      2.18 o 
 -18   2  17        0.55        0.52      1.20 o 
 -17   2  17        5.87        4.82      1.65 o 
 -16   2  17      139.47      136.11      4.06 o 
 -15   2  17       25.63       26.48      2.75 o 
 -14   2  17       24.98       24.57      1.31 o 
 -13   2  17        7.75        6.98      0.74 o 
 -12   2  17       88.62       82.52      2.04 o 
 -11   2  17      122.73      126.25      2.79 o 
 -10   2  17       83.43       83.06      1.99 o 
  -9   2  17       16.92       16.05      1.05 o 
  -8   2  17        1.90        1.39      0.44 o 
  -7   2  17      152.96      158.60      2.44 o 
  -6   2  17       44.73       44.95      1.44 o 
  -5   2  17      315.90      316.50      3.55 o 
  -4   2  17      166.06      165.12      2.31 o 
  -3   2  17       48.40       49.47      1.23 o 
  -2   2  17        2.50        1.83      0.44 o 
  -1   2  17       27.20       23.99      0.93 o 
   0   2  17      327.73      327.99      3.88 o 
   1   2  17       58.71       54.99      1.35 o 
   2   2  17       80.55       77.17      1.54 o 
   3   2  17       19.11       19.82      0.92 o 
   4   2  17      294.23      302.16      5.33 o 
   5   2  17        8.68        9.91      1.49 o 
   6   2  17      179.01      185.38      4.18 o 
   7   2  17       19.39       16.81      1.18 o 
   8   2  17      137.12      138.65      3.40 o 
   9   2  17       20.50       17.71      1.38 o 
  10   2  17      192.26      208.89      4.44 o 
  11   2  17        0.60        0.57      1.03 o 
 -16   3  17       30.12       30.80      2.64 o 
 -15   3  17      200.51      202.22      5.78 o 
 -14   3  17        0.03       -0.45      0.90 o 
 -13   3  17       48.71       49.39      2.14 o 
 -12   3  17       66.19       68.22      2.33 o 
 -11   3  17       49.27       49.77      1.99 o 
 -10   3  17        7.20        5.89      1.17 o 
  -9   3  17        0.68        1.08      0.68 o 
  -8   3  17      337.35      333.62      6.36 o 
  -7   3  17       47.34       43.24      2.40 o 
  -6   3  17       14.27       13.00      1.33 o 
  -5   3  17       46.07       42.21      2.61 o 
  -4   3  17      493.64      499.96      7.40 o 
  -3   3  17      234.90      240.10      4.97 o 
  -2   3  17      181.74      175.13      4.07 o 
  -1   3  17        0.06        0.59      0.70 o 
   0   3  17      192.69      201.29      4.57 o 
   1   3  17       92.04       90.02      2.87 o 
   2   3  17      184.78      180.73      3.78 o 
   3   3  17        3.70        2.95      0.78 o 
   4   3  17       62.46       62.62      2.59 o 
   5   3  17        0.58        0.27      0.69 o 
   6   3  17      232.72      232.02      4.97 o 
   7   3  17       23.42       24.21      1.66 o 
   8   3  17       13.71       11.76      1.34 o 
   9   3  17        8.81        5.87      1.27 o 
 -13   4  17       82.37       81.85      4.92 o 
 -12   4  17       18.91       22.30      2.92 o 
 -11   4  17       12.95       14.91      2.13 o 
 -10   4  17      120.70      126.60      4.38 o 
  -9   4  17       66.38       65.20      2.72 o 
  -8   4  17        0.29        0.09      0.86 o 
  -7   4  17       13.41        9.35      1.31 o 
  -6   4  17      157.35      154.58      5.19 o 
  -5   4  17        7.76        6.08      1.21 o 
  -4   4  17       18.84       16.93      1.70 o 
  -3   4  17       11.39       13.69      1.93 o 
  -2   4  17      111.99      117.75      3.87 o 
  -1   4  17       16.02       13.05      1.35 o 
   0   4  17       66.20       67.58      2.99 o 
   1   4  17       23.16       23.41      1.73 o 
   2   4  17       38.24       40.86      1.89 o 
   3   4  17       15.02       13.92      1.66 o 
   4   4  17       97.73       95.19      3.62 o 
   5   4  17        7.48       11.13      2.80 o 
   6   4  17        0.09        0.33      1.03 o 
 -18   0  18      189.56      200.22      5.26 o 
 -16   0  18      110.94      121.79      4.38 o 
 -14   0  18      709.55      739.63     14.97 o 
 -12   0  18      127.68      127.46      3.20 o 
 -10   0  18     1297.12     1318.69     19.07 o 
  -8   0  18       33.86       29.76      1.35 o 
  -6   0  18     1103.67     1092.61     14.24 o 
  -4   0  18        0.08        1.11      0.66 o 
  -2   0  18      387.23      397.45      5.73 o 
   0   0  18       20.34       20.18      1.07 o 
   2   0  18        0.16       -0.13      0.45 o 
   4   0  18        0.90        0.44      0.53 o 
   6   0  18       77.25       73.36      2.19 o 
   8   0  18        2.85        1.41      0.87 o 
  10   0  18      172.42      173.25     12.11 o 
 -18   1  18       17.72       16.95      1.59 o 
 -17   1  18        7.28        4.80      0.89 o 
 -16   1  18        6.77        6.83      0.90 o 
 -15   1  18      180.11      187.11      3.73 o 
 -14   1  18        5.02        4.28      0.84 o 
 -13   1  18        0.83        0.35      0.65 o 
 -12   1  18       26.70       28.59      1.96 o 
 -11   1  18       34.30       32.63      1.50 o 
 -10   1  18       35.23       34.86      1.67 o 
  -9   1  18       24.15       23.70      2.04 o 
  -8   1  18        7.35        8.93      0.77 o 
  -7   1  18        1.09        1.00      0.42 o 
  -6   1  18      180.75      173.13      2.88 o 
  -5   1  18       23.33       25.09      1.07 o 
  -4   1  18        3.37        3.93      0.60 o 
  -3   1  18      224.44      223.80      3.42 o 
  -2   1  18      789.68      803.80      8.90 o 
  -1   1  18      241.69      245.35      3.48 o 
   0   1  18       80.55       82.22      1.89 o 
   1   1  18      201.31      203.31      3.83 o 
   2   1  18      673.49      677.56      8.32 o 
   3   1  18      473.86      475.32      6.23 o 
   4   1  18      326.66      329.85      5.26 o 
   5   1  18        0.10        0.26      0.51 o 
   6   1  18       89.49       87.54      2.38 o 
   7   1  18       42.08       45.08      1.76 o 
   8   1  18      121.51      117.86      2.87 o 
   9   1  18        2.70        3.12      0.79 o 
  10   1  18        5.78        3.99      0.95 o 
  11   1  18        0.31       -0.15      0.99 o 
 -17   2  18       24.14       19.11      1.99 o 
 -16   2  18       22.29       19.92      1.77 o 
 -15   2  18      269.53      275.21      8.73 o 
 -14   2  18      109.27      107.81      3.48 o 
 -13   2  18       31.91       27.09      1.30 o 
 -12   2  18       50.27       51.19      1.60 o 
 -11   2  18      594.02      611.97      7.52 o 
 -10   2  18       38.08       37.03      1.36 o 
  -9   2  18       70.44       69.01      1.99 o 
  -8   2  18       21.74       17.23      0.99 o 
  -7   2  18      647.29      667.90     11.18 o 
  -6   2  18      174.43      174.95      2.46 o 
  -5   2  18       85.98       88.04      1.66 o 
  -4   2  18      745.03      761.76      7.05 o 
  -3   2  18      277.85      276.39      3.62 o 
  -2   2  18       66.86       71.72      1.62 o 
  -1   2  18        6.95        5.54      0.61 o 
   0   2  18      305.25      305.70      4.10 o 
   1   2  18       58.94       58.13      1.40 o 
   2   2  18      119.26      117.27      2.45 o 
   3   2  18       55.28       55.93      1.83 o 
   4   2  18       63.05       60.19      1.91 o 
   5   2  18       19.57       20.12      1.25 o 
   6   2  18       31.55       31.55      1.51 o 
   7   2  18      154.53      147.37      3.26 o 
   8   2  18       46.36       45.32      1.95 o 
   9   2  18       17.27       17.66      1.37 o 
  10   2  18       53.81       52.24      2.56 o 
 -15   3  18       13.38       12.65      1.71 o 
 -14   3  18        4.95        3.95      1.16 o 
 -13   3  18       57.26       55.14      3.57 o 
 -12   3  18      136.12      141.56      3.88 o 
 -11   3  18        0.01        0.24      0.71 o 
 -10   3  18       68.95       68.57      2.31 o 
  -9   3  18       74.64       74.44      2.36 o 
  -8   3  18      234.45      243.16      4.55 o 
  -7   3  18      119.30      116.83      3.45 o 
  -6   3  18      110.25      109.48      3.29 o 
  -5   3  18        4.95        4.08      1.01 o 
  -4   3  18      340.96      335.19      7.46 o 
  -3   3  18      108.76      116.67      4.00 o 
  -2   3  18        4.72        4.51      0.93 o 
  -1   3  18       67.02       68.42      2.52 o 
   0   3  18       51.96       48.82      2.24 o 
   1   3  18       35.89       32.06      1.90 o 
   2   3  18        2.43        3.63      0.85 o 
   3   3  18       50.51       51.70      3.96 o 
   4   3  18       11.76       10.90      1.56 o 
   5   3  18       43.79       43.08      1.73 o 
   6   3  18       59.95       61.19      2.39 o 
   7   3  18      135.32      138.38      7.48 o 
   8   3  18        1.45        1.45      1.04 o 
 -12   4  18       10.73       10.73      1.70 o 
 -11   4  18        0.17        0.42      1.01 o 
 -10   4  18      130.90      129.10      4.38 o 
  -9   4  18       33.22       31.38      2.99 o 
  -8   4  18       15.13       12.48      1.52 o 
  -7   4  18        7.37        7.49      1.96 o 
  -6   4  18      155.97      162.41      6.25 o 
  -5   4  18      133.20      138.58      4.38 o 
  -4   4  18        2.05        3.38      2.07 o 
  -3   4  18       87.19       85.09      3.32 o 
  -2   4  18       67.65       67.28      4.00 o 
  -1   4  18      111.46      120.83      3.58 o 
   0   4  18        0.00       -0.11      0.77 o 
   1   4  18      154.99      152.59      3.66 o 
   2   4  18       10.13        8.46      1.11 o 
   3   4  18       35.13       38.62      5.17 o 
   4   4  18        5.64        4.01      1.28 o 
 -17   0  19        0.03        1.95      1.17 o 
 -15   0  19      119.48      131.92      4.68 o 
 -13   0  19      557.93      578.19     12.35 o 
 -11   0  19       73.12       74.69      2.68 o 
  -9   0  19      717.10      747.84     10.41 o 
  -7   0  19      416.86      431.22      6.67 o 
  -5   0  19      573.62      562.07      8.21 o 
  -3   0  19      506.80      506.57      7.01 o 
  -1   0  19      666.61      678.00      8.84 o 
   1   0  19     1014.41     1040.86     15.48 o 
   3   0  19      116.13      117.81      3.00 o 
   5   0  19      700.81      744.13     10.57 o 
   7   0  19        2.65        0.04      0.80 o 
   9   0  19      174.45      173.63      6.71 o 
 -18   1  19       30.57       35.91      3.02 o 
 -17   1  19      156.48      164.24      3.53 o 
 -16   1  19       96.59       99.22      2.77 o 
 -15   1  19       43.27       45.50      1.93 o 
 -14   1  19        0.38        0.63      0.69 o 
 -13   1  19      130.01      131.51      3.23 o 
 -12   1  19       25.76       23.39      2.20 o 
 -11   1  19       46.60       47.36      1.72 o 
 -10   1  19       10.58        7.48      0.88 o 
  -9   1  19      154.67      148.49      3.49 o 
  -8   1  19       11.25        8.83      0.97 o 
  -7   1  19      105.55      109.99      2.44 o 
  -6   1  19       45.12       45.41      1.48 o 
  -5   1  19       63.23       60.92      1.71 o 
  -4   1  19       84.48       87.36      2.09 o 
  -3   1  19      175.89      175.34      3.14 o 
  -2   1  19       39.35       43.79      1.49 o 
  -1   1  19       28.94       28.88      1.27 o 
   0   1  19       18.77       18.91      1.58 o 
   1   1  19       19.00       16.41      1.55 o 
   2   1  19       37.54       38.35      1.45 o 
   3   1  19      111.02      115.29      2.73 o 
   4   1  19      238.86      243.30      4.35 o 
   5   1  19       36.43       37.43      1.89 o 
   6   1  19       18.73       16.93      1.22 o 
   7   1  19       29.97       30.18      1.53 o 
   8   1  19      130.70      140.49      3.21 o 
   9   1  19       61.99       61.81      2.28 o 
  10   1  19       36.44       39.93      2.21 o 
 -17   2  19        0.58       -0.23      1.28 o 
 -16   2  19        9.56        9.20      1.92 o 
 -15   2  19       51.96       49.24      2.87 o 
 -14   2  19       17.96       16.83      1.62 o 
 -13   2  19        9.61        8.22      1.16 o 
 -12   2  19       77.33       73.49      2.07 o 
 -11   2  19       33.81       33.54      1.67 o 
 -10   2  19       14.20       12.97      0.93 o 
  -9   2  19       35.35       30.48      1.28 o 
  -8   2  19      205.25      210.21      3.49 o 
  -7   2  19        0.10        0.59      0.51 o 
  -6   2  19       13.74       13.04      0.92 o 
  -5   2  19        0.06        0.29      0.46 o 
  -4   2  19      353.42      370.97      4.80 o 
  -3   2  19       36.83       36.80      1.35 o 
  -2   2  19       22.96       21.61      1.11 o 
  -1   2  19       47.18       51.20      1.59 o 
   0   2  19      426.77      420.56      6.21 o 
   1   2  19        1.79        1.93      0.63 o 
   2   2  19       91.49       88.84      2.33 o 
   3   2  19      113.76      114.58      2.74 o 
   4   2  19      219.02      215.59      4.05 o 
   5   2  19      190.63      195.85      3.86 o 
   6   2  19      151.23      156.41      3.40 o 
   7   2  19       70.45       71.64      2.41 o 
   8   2  19       20.09       16.77      1.37 o 
   9   2  19        8.32        7.02      1.34 o 
 -15   3  19       12.58        8.70      1.93 o 
 -14   3  19       33.37       30.71      2.28 o 
 -13   3  19       60.07       56.40      3.13 o 
 -12   3  19      193.30      188.32      5.92 o 
 -11   3  19        0.33        0.07      0.86 o 
 -10   3  19        6.61        5.42      0.99 o 
  -9   3  19       30.79       31.28      1.69 o 
  -8   3  19      135.88      141.60      3.63 o 
  -7   3  19        7.71        9.13      1.10 o 
  -6   3  19      138.29      141.08      3.34 o 
  -5   3  19       12.14       13.15      1.64 o 
  -4   3  19        7.09        6.14      1.28 o 
  -3   3  19       71.32       73.73      2.69 o 
  -2   3  19       40.32       35.91      2.65 o 
  -1   3  19       62.51       64.14      2.77 o 
   0   3  19       51.03       50.22      2.35 o 
   1   3  19       34.35       33.79      1.77 o 
   2   3  19       16.68       17.40      1.23 o 
   3   3  19       72.76       71.01      2.12 o 
   4   3  19      111.20      121.20      3.80 o 
   5   3  19        0.26        0.34      0.91 o 
   6   3  19        3.26        1.84      1.00 o 
 -10   4  19       47.74       46.10      2.78 o 
  -9   4  19       57.85       61.28      3.10 o 
  -8   4  19        2.36        0.77      1.05 o 
  -7   4  19       10.79        8.96      1.52 o 
  -6   4  19       14.96       17.13      2.50 o 
  -5   4  19      195.58      194.49      5.44 o 
  -4   4  19       11.72        8.45      1.49 o 
  -3   4  19      138.18      146.54      4.59 o 
  -2   4  19        0.02        0.64      1.03 o 
  -1   4  19       66.02       63.75      2.66 o 
   0   4  19       15.71       15.08      1.56 o 
   1   4  19       87.87       89.24      2.79 o 
   2   4  19       22.33       21.75      1.61 o 
 -16   0  20      309.62      310.29      9.98 o 
 -14   0  20       34.66       30.44      2.26 o 
 -12   0  20      214.09      217.74      6.10 o 
 -10   0  20        1.75        0.66      0.63 o 
  -8   0  20       79.09       83.44      2.28 o 
  -6   0  20        8.97        7.23      0.90 o 
  -4   0  20       48.90       51.14      1.90 o 
  -2   0  20      512.37      524.49      7.27 o 
   0   0  20       11.45        8.88      1.43 o 
   2   0  20      953.57      979.10     13.29 o 
   4   0  20      101.57      106.48      2.73 o 
   6   0  20      285.07      300.52      8.39 o 
   8   0  20       62.37       63.41      4.30 o 
 -17   1  20        0.12       -0.30      0.96 o 
 -16   1  20       11.64       12.46      1.18 o 
 -15   1  20      401.18      422.30      7.08 o 
 -14   1  20        6.40        6.26      1.07 o 
 -13   1  20       57.87       56.64      3.12 o 
 -12   1  20      353.85      365.43      8.49 o 
 -11   1  20      370.40      382.39      6.43 o 
 -10   1  20      121.89      117.29      2.99 o 
  -9   1  20       27.11       28.59      3.31 o 
  -8   1  20      392.94      391.19      6.48 o 
  -7   1  20      399.26      403.94      5.61 o 
  -6   1  20      482.98      494.09      6.49 o 
  -5   1  20        5.76        4.54      0.73 o 
  -4   1  20       20.99       20.45      1.20 o 
  -3   1  20      364.26      362.02      5.58 o 
  -2   1  20      111.16      108.22      2.58 o 
  -1   1  20       13.02       10.27      0.99 o 
   0   1  20        5.13        6.71      0.92 o 
   1   1  20       79.64       77.88      2.20 o 
   2   1  20        3.15        2.96      0.70 o 
   3   1  20        7.31        5.92      0.86 o 
   4   1  20       17.69       18.87      1.25 o 
   5   1  20       36.78       36.27      1.64 o 
   6   1  20        3.24        2.40      1.06 o 
   7   1  20        1.53        1.02      0.71 o 
   8   1  20        7.91        5.00      0.93 o 
   9   1  20        0.02       -0.06      1.00 o 
 -16   2  20        0.40        0.70      1.27 o 
 -15   2  20      171.29      180.49      4.85 o 
 -14   2  20       83.49       81.42      3.10 o 
 -13   2  20       16.41       15.91      1.44 o 
 -12   2  20       65.79       63.15      1.93 o 
 -11   2  20       81.81       77.73      3.31 o 
 -10   2  20       47.64       47.48      1.70 o 
  -9   2  20        3.90        3.48      0.97 o 
  -8   2  20      140.96      142.91      3.27 o 
  -7   2  20        0.30        0.35      0.54 o 
  -6   2  20        1.51        1.78      0.56 o 
  -5   2  20        7.16        6.81      0.79 o 
  -4   2  20        8.44        7.35      0.84 o 
  -3   2  20       93.98       91.18      2.32 o 
  -2   2  20       10.89        9.10      1.15 o 
  -1   2  20       22.18       21.62      1.23 o 
   0   2  20       15.50       16.00      1.13 o 
   1   2  20      213.02      213.95      3.99 o 
   2   2  20        4.17        3.71      0.77 o 
   3   2  20       37.26       33.97      1.73 o 
   4   2  20       34.24       32.04      1.62 o 
   5   2  20      216.86      217.82      4.25 o 
   6   2  20       41.06       41.15      1.75 o 
   7   2  20       48.02       49.17      3.39 o 
 -14   3  20       96.99       93.47      3.55 o 
 -13   3  20       19.64       19.32      1.93 o 
 -12   3  20        4.71        4.73      1.20 o 
 -11   3  20      257.91      267.67      5.76 o 
 -10   3  20       14.27       14.53      3.09 o 
  -9   3  20       20.82       20.10      1.70 o 
  -8   3  20       80.02       78.51      2.54 o 
  -7   3  20      334.92      347.10      6.43 o 
  -6   3  20        1.56        0.59      0.87 o 
  -5   3  20      227.57      227.95      4.87 o 
  -4   3  20      410.17      415.69     12.59 o 
  -3   3  20       66.59       63.01      2.22 o 
  -2   3  20       34.85       34.76      1.75 o 
  -1   3  20      191.35      188.74      4.35 o 
   0   3  20      233.68      231.98      3.74 o 
   1   3  20        4.99        6.17      0.89 o 
   2   3  20       25.44       23.27      1.53 o 
   3   3  20      171.03      169.92      5.08 o 
   4   3  20       54.23       53.11      2.35 o 
   5   3  20       45.59       37.23      2.31 o 
  -8   4  20        7.29        6.36      1.49 o 
  -7   4  20       32.14       27.31      4.71 o 
  -6   4  20       80.52       82.94     11.60 o 
  -5   4  20      178.53      180.09      5.30 o 
  -4   4  20       54.31       51.58      2.86 o 
  -3   4  20      105.41       98.50      3.85 o 
  -2   4  20       36.75       36.70      2.53 o 
  -1   4  20       29.96       25.78      1.93 o 
   0   4  20       23.28       24.33      1.69 o 
 -15   0  21      122.37      130.12      4.56 o 
 -13   0  21       16.30       15.58      5.01 o 
 -11   0  21        0.27        0.70      0.97 o 
  -9   0  21      136.15      137.39      3.31 o 
  -7   0  21        1.82        1.23      0.84 o 
  -5   0  21      483.43      495.11      7.56 o 
  -3   0  21      394.72      411.94      6.59 o 
  -1   0  21        2.26        3.37      1.23 o 
   1   0  21      192.77      202.38      4.03 o 
   3   0  21      248.07      263.47      4.83 o 
   5   0  21        3.81        4.48      2.14 o 
   7   0  21      126.70      126.08      5.75 o 
 -16   1  21        1.09        0.76      0.99 o 
 -15   1  21        0.81        0.52      0.76 o 
 -14   1  21        1.14        0.52      0.79 o 
 -13   1  21        1.12        1.47      0.81 o 
 -12   1  21       24.11       22.58      1.58 o 
 -11   1  21        4.98        3.15      0.88 o 
 -10   1  21        0.00        0.23      0.62 o 
  -9   1  21       80.48       76.52      2.38 o 
  -8   1  21       42.67       35.71      2.94 o 
  -7   1  21        0.16       -0.01      0.55 o 
  -6   1  21       37.55       34.82      1.52 o 
  -5   1  21      238.72      236.99      4.22 o 
  -4   1  21      280.96      284.31      4.79 o 
  -3   1  21        3.75        2.52      0.65 o 
  -2   1  21        0.10        1.08      0.61 o 
  -1   1  21      483.21      481.82      7.03 o 
   0   1  21      291.35      283.39      4.85 o 
   1   1  21      102.06      100.36      2.60 o 
   2   1  21       51.46       53.10      2.19 o 
   3   1  21      393.39      401.69      6.26 o 
   4   1  21       31.71       29.47      2.15 o 
   5   1  21      326.75      329.81      6.09 o 
   6   1  21        0.29        0.62      0.71 o 
   7   1  21       53.31       53.91      2.24 o 
 -15   2  21        1.22        0.54      1.24 o 
 -14   2  21      224.33      232.55      5.70 o 
 -13   2  21       11.24       10.93      1.32 o 
 -12   2  21       86.46       84.22      3.20 o 
 -11   2  21        0.67        0.73      0.62 o 
 -10   2  21      266.30      265.19      4.57 o 
  -9   2  21       31.83       33.87      1.52 o 
  -8   2  21      213.43      214.95      4.85 o 
  -7   2  21       32.24       32.19      1.58 o 
  -6   2  21      142.97      135.30      3.20 o 
  -5   2  21       17.81       18.33      2.02 o 
  -4   2  21      251.36      250.98      4.38 o 
  -3   2  21      111.82      110.29      2.65 o 
  -2   2  21        7.70        6.68      0.86 o 
  -1   2  21        5.52        7.68      0.91 o 
   0   2  21       86.49       84.72      2.34 o 
   1   2  21      103.54       98.47      2.57 o 
   2   2  21        9.90        7.41      1.24 o 
   3   2  21      107.32      109.44      2.77 o 
   4   2  21        0.32        0.22      0.66 o 
   5   2  21        0.06        0.18      0.65 o 
   6   2  21        8.10        6.49      1.63 o 
 -12   3  21       17.18       13.70      1.80 o 
 -11   3  21       58.40       56.33      2.91 o 
 -10   3  21       11.06        9.70      1.39 o 
  -9   3  21        5.56        4.26      1.10 o 
  -8   3  21        0.02        0.76      0.92 o 
  -7   3  21       34.22       30.58      1.98 o 
  -6   3  21       18.65       19.52      1.72 o 
  -5   3  21       32.00       29.80      2.15 o 
  -4   3  21        0.91        0.50      0.80 o 
  -3   3  21       39.77       37.79      2.65 o 
  -2   3  21       88.30       86.59      2.36 o 
  -1   3  21       38.11       36.45      1.78 o 
   0   3  21       58.32       60.25      2.59 o 
   1   3  21       29.31       31.59      1.90 o 
   2   3  21       57.36       59.23      2.48 o 
   3   3  21       28.75       29.63      1.91 o 
 -14   0  22       16.63       14.14      1.72 o 
 -12   0  22      318.56      335.78     11.03 o 
 -10   0  22       39.37       40.76      2.49 o 
  -8   0  22      766.14      785.16     13.28 o 
  -6   0  22      227.56      228.36      4.35 o 
  -4   0  22      428.70      422.89      8.32 o 
  -2   0  22       94.69       92.48      2.51 o 
   0   0  22      264.58      269.86      5.33 o 
   2   0  22        1.50        2.14      0.93 o 
   4   0  22      382.05      386.01     11.00 o 
   6   0  22       84.03       79.50      6.30 o 
 -15   1  22        4.06        3.24      1.31 o 
 -14   1  22      113.28      123.75      3.50 o 
 -13   1  22      250.79      268.33      5.67 o 
 -12   1  22       98.61       96.35      3.43 o 
 -11   1  22       37.40       35.53      2.50 o 
 -10   1  22       80.49       81.22      2.60 o 
  -9   1  22      213.20      218.37      4.45 o 
  -8   1  22        9.47        8.93      1.06 o 
  -7   1  22       52.54       51.78      1.82 o 
  -6   1  22       12.85       11.36      1.03 o 
  -5   1  22       14.96       13.26      1.44 o 
  -4   1  22        1.35        0.89      0.61 o 
  -3   1  22       36.63       33.29      1.54 o 
  -2   1  22       26.83       25.54      1.53 o 
  -1   1  22       39.46       37.79      2.03 o 
   0   1  22       69.37       71.79      2.26 o 
   1   1  22       93.08       95.68      2.59 o 
   2   1  22        0.03        0.47      0.64 o 
   3   1  22       62.15       68.17      2.61 o 
   4   1  22      198.20      212.68      5.68 o 
   5   1  22       42.39       42.80      1.82 o 
   6   1  22       97.23       98.41      3.33 o 
 -14   2  22      122.20      127.34      4.58 o 
 -13   2  22       19.22       18.62      1.77 o 
 -12   2  22       24.00       22.56      1.82 o 
 -11   2  22      213.28      224.58      5.44 o 
 -10   2  22       12.91       10.97      1.59 o 
  -9   2  22       39.98       37.27      1.67 o 
  -8   2  22       28.02       27.05      1.62 o 
  -7   2  22      438.04      444.22      7.20 o 
  -6   2  22       17.89       19.31      1.33 o 
  -5   2  22       15.89       12.57      1.08 o 
  -4   2  22        0.06        0.43      0.62 o 
  -3   2  22      437.42      439.89      7.12 o 
  -2   2  22       28.04       26.36      1.71 o 
  -1   2  22        0.20        0.71      0.64 o 
   0   2  22        1.23        1.41      0.67 o 
   1   2  22      218.59      228.96      4.28 o 
   2   2  22       82.58       80.64      2.54 o 
   3   2  22       19.17       16.01      1.49 o 
   4   2  22       42.56       38.71      2.33 o 
   5   2  22       25.64       24.37      2.66 o 
 -11   3  22       18.21       17.24      3.66 o 
 -10   3  22       19.24       17.34      1.79 o 
  -9   3  22        9.70        9.50      1.33 o 
  -8   3  22      107.26      115.38      3.16 o 
  -7   3  22       10.87       10.97      1.25 o 
  -6   3  22        8.70        7.97      1.21 o 
  -5   3  22        7.04        7.31      1.19 o 
  -4   3  22       10.66        9.25      1.26 o 
  -3   3  22        0.08        0.81      0.78 o 
  -2   3  22       57.88       56.97      2.42 o 
  -1   3  22        4.04        2.15      1.67 o 
   0   3  22        8.73        8.50      1.34 o 
   1   3  22       22.40       21.09      2.15 o 
 -13   0  23      104.85      112.63      6.86 o 
 -11   0  23       29.59       30.51      3.16 o 
  -9   0  23       37.62       39.22      2.19 o 
  -7   0  23       40.86       41.09      2.19 o 
  -5   0  23      195.50      187.45      4.80 o 
  -3   0  23       17.73       17.62      1.55 o 
  -1   0  23      219.62      229.98      5.46 o 
   1   0  23       76.84       76.81      4.32 o 
   3   0  23       73.24       78.43      4.48 o 
   5   0  23        9.23        6.97      2.85 o 
 -14   1  23        6.59        6.61      1.42 o 
 -13   1  23       16.94       16.67      1.45 o 
 -12   1  23        0.25        0.83      0.83 o 
 -11   1  23       62.14       62.39      2.26 o 
 -10   1  23       87.69       88.00      2.86 o 
  -9   1  23      117.28      123.30      3.59 o 
  -8   1  23        7.19        5.89      1.28 o 
  -7   1  23       52.08       51.62      1.90 o 
  -6   1  23      161.10      157.45      3.40 o 
  -5   1  23      361.04      362.62      5.81 o 
  -4   1  23       67.32       67.42      2.16 o 
  -3   1  23       47.50       51.08      2.28 o 
  -2   1  23       53.15       57.19      2.43 o 
  -1   1  23       76.78       71.15      2.24 o 
   0   1  23       42.68       47.46      1.90 o 
   1   1  23      116.12      117.74      2.96 o 
   2   1  23       32.46       28.67      1.57 o 
   3   1  23       18.07       19.40      1.35 o 
   4   1  23       72.36       74.38      3.31 o 
 -13   2  23       41.48       38.33      2.68 o 
 -12   2  23        0.40        1.07      1.03 o 
 -11   2  23       20.34       21.90      3.56 o 
 -10   2  23        6.57        5.20      1.58 o 
  -9   2  23       12.54       10.74      1.04 o 
  -8   2  23        0.19        0.32      0.66 o 
  -7   2  23       17.42       15.14      1.21 o 
  -6   2  23      100.27       99.09      3.57 o 
  -5   2  23       17.66       15.89      1.17 o 
  -4   2  23       29.49       28.85      1.82 o 
  -3   2  23       62.61       61.25      2.04 o 
  -2   2  23      204.99      208.21      4.02 o 
  -1   2  23        0.70        0.17      0.67 o 
   0   2  23      137.86      141.03      4.98 o 
   1   2  23       46.45       48.84      1.89 o 
   2   2  23      150.93      157.28      4.04 o 
   3   2  23       39.81       39.31      2.15 o 
  -8   3  23       62.27       60.13      2.96 o 
  -7   3  23       20.53       24.42      2.22 o 
  -6   3  23      108.58      105.27      3.71 o 
  -5   3  23        0.24        0.26      0.99 o 
  -4   3  23      126.10      126.17      4.08 o 
  -3   3  23        5.16        3.50      1.22 o 
  -2   3  23       31.68       28.24      2.06 o 
 -12   0  24      354.88      341.37     14.14 o 
 -10   0  24       24.45       23.59      2.03 o 
  -8   0  24      303.58      314.12      6.79 o 
  -6   0  24        0.58        0.05      0.75 o 
  -4   0  24      123.40      128.68      3.84 o 
  -2   0  24       27.21       24.07      2.77 o 
   0   0  24        0.95        1.00      1.44 o 
   2   0  24       61.14       65.45      5.51 o 
 -13   1  24        6.65        6.19      1.44 o 
 -12   1  24       36.44       35.41      3.05 o 
 -11   1  24       15.36       11.83      1.31 o 
 -10   1  24        0.06        0.35      0.75 o 
  -9   1  24       86.26       85.50      2.68 o 
  -8   1  24      156.32      156.96      4.03 o 
  -7   1  24       92.57       90.25      2.52 o 
  -6   1  24        1.83        1.11      0.75 o 
  -5   1  24       58.56       58.76      2.06 o 
  -4   1  24      283.77      284.14      4.98 o 
  -3   1  24       38.25       33.46      1.64 o 
  -2   1  24       37.10       35.49      2.61 o 
  -1   1  24       97.50      100.57      2.73 o 
   0   1  24      198.64      206.79      4.14 o 
   1   1  24       11.44       11.43      1.45 o 
   2   1  24       83.00       86.48      2.86 o 
   3   1  24      182.66      195.60      4.47 o 
 -11   2  24       46.87       44.00      2.48 o 
 -10   2  24       63.02       58.13      2.76 o 
  -9   2  24      156.41      151.56      4.37 o 
  -8   2  24       59.40       56.96      2.63 o 
  -7   2  24       23.04       23.79      1.55 o 
  -6   2  24        0.08        0.47      0.69 o 
  -5   2  24       88.55       87.93      2.42 o 
  -4   2  24       11.87       10.71      1.30 o 
  -3   2  24        5.52        6.22      0.89 o 
  -2   2  24       93.76       89.94      2.50 o 
  -1   2  24       15.87       15.22      1.45 o 
   0   2  24        5.03        4.24      1.11 o 
  -9   0  25      100.83      111.73      7.57 o 
  -7   0  25      251.44      258.86     13.15 o 
  -5   0  25      276.67      289.78      9.17 o 
  -3   0  25      122.56      126.74      8.48 o 
  -1   0  25      308.25      316.05      9.82 o 
   1   0  25       35.47       33.09      4.77 o 
 -11   1  25       18.92       18.93      1.89 o 
 -10   1  25       25.36       25.03      2.09 o 
  -9   1  25       66.89       66.40      3.40 o 
  -8   1  25        7.88        5.78      1.45 o 
  -7   1  25       19.61       19.16      1.45 o 
  -6   1  25       39.14       39.98      1.76 o 
  -5   1  25        1.16        1.53      0.83 o 
  -4   1  25       23.60       21.82      1.56 o 
  -3   1  25        5.27        4.35      0.88 o 
  -2   1  25       32.37       33.00      2.76 o 
  -1   1  25        4.78        4.98      1.09 o 
   0   1  25       34.35       40.84      2.07 o 
  -7   2  25       55.33       52.79      2.78 o 
  -6   2  25       90.58       89.55      5.85 o 
  -5   2  25       38.05       34.54      2.31 o 
  -4   2  25       36.40       32.78      2.80 o 
  -8   0  26       70.91       69.82      6.32 o 
  -6   0  26       23.46       15.07      3.60 o 
  -4   0  26      177.37      190.94     10.68 o 
  -2   0  26       17.99       14.43      3.69 o 
  -7   1  26       23.22       21.72      1.96 o 
  -6   1  26       96.29      101.19      3.12 o 
  -5   1  26       95.60       97.44      3.08 o 
  -4   1  26      100.30      108.33      3.24 o 
                                                 
